# Supplementary material for: Microbial Communities in Biocrusts Are Recruited From the Neighboring Sand at Coastal Dunes Along the Baltic Sea
Source: Front Microbiol. 2022 Jun 16;13:859447. doi: 10.3389/fmicb.2022.859447 (PMC9245595; doi:10.3389/fmicb.2022.859447)
Supplement: Supplementary Table 1 — List of primers used in this study. [file Table_1.XLSX]

## Sheet: Suppl Tab 1
Suppl. Table S1. List of primers used in this study
Target organisms and gene	Primer name	Primer sequence	Reference
Bacteria (SSU V3-V4)	341F	CCTACGGGRSGCAGCAG	Muyzer et al. 1993
	802R	TACNVGGGTATCTAATCC
Cyanobacteria (SSU V4)	CYA_F	GGGGAATYTTCCGCAATGGG	Nübel et al. 1997
	CYA_R	GACTACWGGGGTATCTAATCCCWTT
Fungi (ITS)	ITS3	CAHCGATGAAGAACGYRG	Frey et al. 2016
	ITS4	TCCTSCGCTTATTGATATG
Eukaryota (SSU V4)	TAReukFWD	CCAGCASCYGCGGTAATTCC	Stoeck et al. 2010
	TAReukREV	ACTTTCGTTCTTGATYRA

## Sheet: Suppl Tab 2
Suppl Table 2. Observed co-occurences in biocrusts from sand dunes resolved on phylum level for all domains; extended Information to Figure 8.
OTU1		OTU2		Sum OTU1+OTU2
Cyanobacteria	<->	TM7		Proteobacteria	771
Cyanobacteria	<->	Verrucomicrobia		Bacteroidetes	661
Cyanobacteria	<->	Proteobacteria		Actinobacteria	464
Cyanobacteria	<->	Bacteroidetes		Planctomycetes	441
Cyanobacteria	<->	Cyanobacteria		Ascomycota	417
Cyanobacteria	<->	Cyanobacteria		Chloroflexi	177
Cyanobacteria	<->	Cyanobacteria		Archaeplastida	176
Cyanobacteria	<->	Proteobacteria		TM7	167
Cyanobacteria	<->	Proteobacteria		Cyanobacteria	159
Cyanobacteria	<->	Proteobacteria		Verrucomicrobia	138
Cyanobacteria	<->	Proteobacteria		SAR	128
Cyanobacteria	<->	Proteobacteria		Opisthokonta	104
Cyanobacteria	<->	Proteobacteria		Basidiomycota	83
Cyanobacteria	<->	Bacteroidetes		Acidobacteria	81
Cyanobacteria	<->	Bacteroidetes		Amoebozoa	59
Cyanobacteria	<->	Chloroflexi		FBP	32
Cyanobacteria	<->	Chloroflexi		[Thermi]	28
Cyanobacteria	<->	Bacteroidetes		Firmicutes	24
Cyanobacteria	<->	Actinobacteria		Armatimonadetes	16
Cyanobacteria	<->	Chloroflexi		Gemmatimonadetes	10
Cyanobacteria	<->	Actinobacteria		Zygomycota	4
Cyanobacteria	<->	Actinobacteria		Chlorobi	2
Cyanobacteria	<->	Planctomycetes		Chytridiomycota	2
Cyanobacteria	<->	Bacteroidetes
Cyanobacteria	<->	Proteobacteria
Cyanobacteria	<->	Bacteroidetes
Cyanobacteria	<->	Archaeplastida
Cyanobacteria	<->	Opisthokonta
Cyanobacteria	<->	Ascomycota
Cyanobacteria	<->	Ascomycota
Cyanobacteria	<->	Ascomycota
Cyanobacteria	<->	Basidiomycota
Cyanobacteria	<->	Actinobacteria
Cyanobacteria	<->	Bacteroidetes
Cyanobacteria	<->	Bacteroidetes
Cyanobacteria	<->	Cyanobacteria
Cyanobacteria	<->	Cyanobacteria
Cyanobacteria	<->	Proteobacteria
Cyanobacteria	<->	Proteobacteria
Cyanobacteria	<->	Proteobacteria
Cyanobacteria	<->	Proteobacteria
Cyanobacteria	<->	Proteobacteria
Cyanobacteria	<->	Proteobacteria
Cyanobacteria	<->	Bacteroidetes
Cyanobacteria	<->	Bacteroidetes
Cyanobacteria	<->	Chloroflexi
Cyanobacteria	<->	Chloroflexi
Cyanobacteria	<->	Bacteroidetes
Cyanobacteria	<->	Actinobacteria
Cyanobacteria	<->	Chloroflexi
Cyanobacteria	<->	Actinobacteria
Cyanobacteria	<->	Actinobacteria
Cyanobacteria	<->	Planctomycetes
Cyanobacteria	<->	Bacteroidetes
Cyanobacteria	<->	Proteobacteria
Cyanobacteria	<->	Bacteroidetes
Cyanobacteria	<->	Archaeplastida
Cyanobacteria	<->	Opisthokonta
Cyanobacteria	<->	Ascomycota
Cyanobacteria	<->	Ascomycota
Cyanobacteria	<->	Ascomycota
Cyanobacteria	<->	Basidiomycota
Cyanobacteria	<->	Proteobacteria
Cyanobacteria	<->	Proteobacteria
Cyanobacteria	<->	Actinobacteria
Cyanobacteria	<->	Bacteroidetes
Cyanobacteria	<->	Proteobacteria
Cyanobacteria	<->	Actinobacteria
Cyanobacteria	<->	Bacteroidetes
Cyanobacteria	<->	Bacteroidetes
Cyanobacteria	<->	Verrucomicrobia
Cyanobacteria	<->	[Thermi]
Cyanobacteria	<->	Proteobacteria
Cyanobacteria	<->	Planctomycetes
Cyanobacteria	<->	Proteobacteria
Cyanobacteria	<->	TM7
Cyanobacteria	<->	Bacteroidetes
Cyanobacteria	<->	Bacteroidetes
Cyanobacteria	<->	Amoebozoa
Cyanobacteria	<->	Archaeplastida
Cyanobacteria	<->	Opisthokonta
Cyanobacteria	<->	Ascomycota
Cyanobacteria	<->	Ascomycota
Cyanobacteria	<->	Ascomycota
Cyanobacteria	<->	Actinobacteria
Cyanobacteria	<->	Cyanobacteria
Cyanobacteria	<->	Proteobacteria
Cyanobacteria	<->	Proteobacteria
Cyanobacteria	<->	Proteobacteria
Cyanobacteria	<->	Proteobacteria
Cyanobacteria	<->	Proteobacteria
Cyanobacteria	<->	Proteobacteria
Cyanobacteria	<->	Bacteroidetes
Cyanobacteria	<->	Bacteroidetes
Cyanobacteria	<->	Chloroflexi
Cyanobacteria	<->	Chloroflexi
Cyanobacteria	<->	Bacteroidetes
Cyanobacteria	<->	Actinobacteria
Cyanobacteria	<->	Chloroflexi
Cyanobacteria	<->	Actinobacteria
Cyanobacteria	<->	Actinobacteria
Cyanobacteria	<->	Planctomycetes
Cyanobacteria	<->	Bacteroidetes
Cyanobacteria	<->	Proteobacteria
Cyanobacteria	<->	Bacteroidetes
Cyanobacteria	<->	Archaeplastida
Cyanobacteria	<->	Opisthokonta
Cyanobacteria	<->	Ascomycota
Cyanobacteria	<->	Ascomycota
Cyanobacteria	<->	Ascomycota
Cyanobacteria	<->	Basidiomycota
Cyanobacteria	<->	Proteobacteria
Cyanobacteria	<->	SAR
Cyanobacteria	<->	Ascomycota
Cyanobacteria	<->	Actinobacteria
Cyanobacteria	<->	Bacteroidetes
Cyanobacteria	<->	Planctomycetes
Cyanobacteria	<->	Bacteroidetes
Cyanobacteria	<->	Planctomycetes
Cyanobacteria	<->	Actinobacteria
Cyanobacteria	<->	Amoebozoa
Cyanobacteria	<->	Archaeplastida
Cyanobacteria	<->	Opisthokonta
Cyanobacteria	<->	Ascomycota
Cyanobacteria	<->	Ascomycota
Cyanobacteria	<->	Ascomycota
Cyanobacteria	<->	Proteobacteria
Cyanobacteria	<->	Proteobacteria
Cyanobacteria	<->	Proteobacteria
Cyanobacteria	<->	Proteobacteria
Cyanobacteria	<->	Proteobacteria
Cyanobacteria	<->	Proteobacteria
Cyanobacteria	<->	Bacteroidetes
Cyanobacteria	<->	Bacteroidetes
Cyanobacteria	<->	Chloroflexi
Cyanobacteria	<->	Chloroflexi
Cyanobacteria	<->	Bacteroidetes
Cyanobacteria	<->	Actinobacteria
Cyanobacteria	<->	Chloroflexi
Cyanobacteria	<->	Actinobacteria
Cyanobacteria	<->	Actinobacteria
Cyanobacteria	<->	Planctomycetes
Cyanobacteria	<->	Bacteroidetes
Cyanobacteria	<->	Proteobacteria
Cyanobacteria	<->	Bacteroidetes
Cyanobacteria	<->	Archaeplastida
Cyanobacteria	<->	Opisthokonta
Cyanobacteria	<->	Ascomycota
Cyanobacteria	<->	Ascomycota
Cyanobacteria	<->	Ascomycota
Cyanobacteria	<->	Basidiomycota
Cyanobacteria	<->	Verrucomicrobia
Cyanobacteria	<->	Planctomycetes
Bacteroidetes	<->	Bacteroidetes
Bacteroidetes	<->	Proteobacteria
Bacteroidetes	<->	Actinobacteria
Bacteroidetes	<->	Proteobacteria
Bacteroidetes	<->	Actinobacteria
Bacteroidetes	<->	Bacteroidetes
Bacteroidetes	<->	Bacteroidetes
Bacteroidetes	<->	Bacteroidetes
Bacteroidetes	<->	Archaeplastida
Bacteroidetes	<->	Archaeplastida
Bacteroidetes	<->	SAR
Bacteroidetes	<->	Ascomycota
Proteobacteria	<->	Actinobacteria
Proteobacteria	<->	Bacteroidetes
Proteobacteria	<->	Bacteroidetes
Proteobacteria	<->	TM7
Proteobacteria	<->	Proteobacteria
Proteobacteria	<->	Bacteroidetes
Proteobacteria	<->	Actinobacteria
Proteobacteria	<->	Chloroflexi
Proteobacteria	<->	Acidobacteria
Proteobacteria	<->	Planctomycetes
Proteobacteria	<->	Planctomycetes
Proteobacteria	<->	Bacteroidetes
Proteobacteria	<->	TM7
Proteobacteria	<->	Proteobacteria
Proteobacteria	<->	Actinobacteria
Proteobacteria	<->	Planctomycetes
Proteobacteria	<->	Planctomycetes
Proteobacteria	<->	Planctomycetes
Proteobacteria	<->	Amoebozoa
Proteobacteria	<->	Opisthokonta
Proteobacteria	<->	Ascomycota
Proteobacteria	<->	Basidiomycota
Proteobacteria	<->	Basidiomycota
Bacteroidetes	<->	Acidobacteria
Bacteroidetes	<->	Verrucomicrobia
Bacteroidetes	<->	Verrucomicrobia
Actinobacteria	<->	Bacteroidetes
Actinobacteria	<->	Actinobacteria
Actinobacteria	<->	Proteobacteria
Actinobacteria	<->	Firmicutes
Actinobacteria	<->	Proteobacteria
Actinobacteria	<->	Bacteroidetes
Actinobacteria	<->	Bacteroidetes
Actinobacteria	<->	Planctomycetes
Actinobacteria	<->	Proteobacteria
Actinobacteria	<->	Planctomycetes
Actinobacteria	<->	Bacteroidetes
Actinobacteria	<->	Proteobacteria
Actinobacteria	<->	TM7
Actinobacteria	<->	TM7
Actinobacteria	<->	Bacteroidetes
Actinobacteria	<->	TM7
Actinobacteria	<->	Planctomycetes
Actinobacteria	<->	Archaeplastida
Actinobacteria	<->	Archaeplastida
Actinobacteria	<->	SAR
Actinobacteria	<->	SAR
Actinobacteria	<->	Ascomycota
Actinobacteria	<->	Ascomycota
Actinobacteria	<->	Ascomycota
Actinobacteria	<->	Armatimonadetes
Proteobacteria	<->	Actinobacteria
Proteobacteria	<->	Chloroflexi
Proteobacteria	<->	Proteobacteria
Proteobacteria	<->	FBP
Proteobacteria	<->	Bacteroidetes
Proteobacteria	<->	Proteobacteria
Proteobacteria	<->	Archaeplastida
Proteobacteria	<->	SAR
Proteobacteria	<->	Proteobacteria
Proteobacteria	<->	Actinobacteria
Proteobacteria	<->	Bacteroidetes
Proteobacteria	<->	Proteobacteria
Proteobacteria	<->	Actinobacteria
Proteobacteria	<->	Bacteroidetes
Proteobacteria	<->	Bacteroidetes
Proteobacteria	<->	Verrucomicrobia
Proteobacteria	<->	[Thermi]
Proteobacteria	<->	Proteobacteria
Proteobacteria	<->	Planctomycetes
Proteobacteria	<->	Proteobacteria
Proteobacteria	<->	TM7
Proteobacteria	<->	Bacteroidetes
Proteobacteria	<->	Bacteroidetes
Proteobacteria	<->	Amoebozoa
Proteobacteria	<->	Archaeplastida
Proteobacteria	<->	Opisthokonta
Proteobacteria	<->	Ascomycota
Proteobacteria	<->	Ascomycota
Proteobacteria	<->	Ascomycota
Verrucomicrobia	<->	Proteobacteria
Gemmatimonadetes	<->	Opisthokonta
Actinobacteria	<->	Actinobacteria
Actinobacteria	<->	Actinobacteria
Actinobacteria	<->	Proteobacteria
Actinobacteria	<->	Gemmatimonadetes
Actinobacteria	<->	Actinobacteria
Actinobacteria	<->	Proteobacteria
Actinobacteria	<->	Proteobacteria
Actinobacteria	<->	Archaeplastida
Actinobacteria	<->	Ascomycota
Proteobacteria	<->	Planctomycetes
Proteobacteria	<->	Proteobacteria
Bacteroidetes	<->	Proteobacteria
Bacteroidetes	<->	Actinobacteria
Bacteroidetes	<->	Proteobacteria
Bacteroidetes	<->	Actinobacteria
Bacteroidetes	<->	Bacteroidetes
Bacteroidetes	<->	Bacteroidetes
Bacteroidetes	<->	Bacteroidetes
Bacteroidetes	<->	Archaeplastida
Bacteroidetes	<->	Archaeplastida
Bacteroidetes	<->	SAR
Bacteroidetes	<->	Ascomycota
Proteobacteria	<->	Verrucomicrobia
Chlorobi	<->	Planctomycetes
Chlorobi	<->	Actinobacteria
Proteobacteria	<->	Verrucomicrobia
Proteobacteria	<->	Acidobacteria
Proteobacteria	<->	Bacteroidetes
Proteobacteria	<->	[Thermi]
Proteobacteria	<->	Bacteroidetes
Proteobacteria	<->	Actinobacteria
Proteobacteria	<->	Verrucomicrobia
Proteobacteria	<->	SAR
Proteobacteria	<->	Ascomycota
Bacteroidetes	<->	Actinobacteria
Bacteroidetes	<->	Proteobacteria
Bacteroidetes	<->	Firmicutes
Bacteroidetes	<->	Proteobacteria
Bacteroidetes	<->	Bacteroidetes
Bacteroidetes	<->	Bacteroidetes
Bacteroidetes	<->	Planctomycetes
Bacteroidetes	<->	Proteobacteria
Bacteroidetes	<->	Planctomycetes
Bacteroidetes	<->	Bacteroidetes
Bacteroidetes	<->	Proteobacteria
Bacteroidetes	<->	TM7
Bacteroidetes	<->	TM7
Bacteroidetes	<->	Bacteroidetes
Bacteroidetes	<->	TM7
Bacteroidetes	<->	Planctomycetes
Bacteroidetes	<->	Archaeplastida
Bacteroidetes	<->	Archaeplastida
Bacteroidetes	<->	SAR
Bacteroidetes	<->	SAR
Bacteroidetes	<->	Ascomycota
Bacteroidetes	<->	Ascomycota
Bacteroidetes	<->	Ascomycota
Actinobacteria	<->	Bacteroidetes
Actinobacteria	<->	Planctomycetes
Actinobacteria	<->	Bacteroidetes
Actinobacteria	<->	Planctomycetes
Actinobacteria	<->	Actinobacteria
Actinobacteria	<->	Amoebozoa
Actinobacteria	<->	Archaeplastida
Actinobacteria	<->	Opisthokonta
Actinobacteria	<->	Ascomycota
Actinobacteria	<->	Ascomycota
Actinobacteria	<->	Ascomycota
Actinobacteria	<->	Proteobacteria
Actinobacteria	<->	Firmicutes
Actinobacteria	<->	Proteobacteria
Actinobacteria	<->	Bacteroidetes
Actinobacteria	<->	Bacteroidetes
Actinobacteria	<->	Planctomycetes
Actinobacteria	<->	Proteobacteria
Actinobacteria	<->	Planctomycetes
Actinobacteria	<->	Bacteroidetes
Actinobacteria	<->	Proteobacteria
Actinobacteria	<->	TM7
Actinobacteria	<->	TM7
Actinobacteria	<->	Bacteroidetes
Actinobacteria	<->	TM7
Actinobacteria	<->	Planctomycetes
Actinobacteria	<->	Archaeplastida
Actinobacteria	<->	Archaeplastida
Actinobacteria	<->	SAR
Actinobacteria	<->	SAR
Actinobacteria	<->	Ascomycota
Actinobacteria	<->	Ascomycota
Actinobacteria	<->	Ascomycota
Planctomycetes	<->	Actinobacteria
Proteobacteria	<->	Bacteroidetes
Proteobacteria	<->	Firmicutes
Proteobacteria	<->	Proteobacteria
Proteobacteria	<->	Bacteroidetes
Proteobacteria	<->	Bacteroidetes
Proteobacteria	<->	Planctomycetes
Proteobacteria	<->	Proteobacteria
Proteobacteria	<->	Planctomycetes
Proteobacteria	<->	Bacteroidetes
Proteobacteria	<->	Proteobacteria
Proteobacteria	<->	TM7
Proteobacteria	<->	TM7
Proteobacteria	<->	Bacteroidetes
Proteobacteria	<->	TM7
Proteobacteria	<->	Planctomycetes
Proteobacteria	<->	Archaeplastida
Proteobacteria	<->	Archaeplastida
Proteobacteria	<->	SAR
Proteobacteria	<->	SAR
Proteobacteria	<->	Ascomycota
Proteobacteria	<->	Ascomycota
Proteobacteria	<->	Ascomycota
Proteobacteria	<->	Proteobacteria
Proteobacteria	<->	Proteobacteria
Proteobacteria	<->	Actinobacteria
Proteobacteria	<->	Proteobacteria
Actinobacteria	<->	Bacteroidetes
Actinobacteria	<->	Bacteroidetes
Actinobacteria	<->	TM7
Actinobacteria	<->	Proteobacteria
Actinobacteria	<->	Bacteroidetes
Actinobacteria	<->	Actinobacteria
Actinobacteria	<->	Chloroflexi
Actinobacteria	<->	Acidobacteria
Actinobacteria	<->	Planctomycetes
Actinobacteria	<->	Planctomycetes
Actinobacteria	<->	Bacteroidetes
Actinobacteria	<->	TM7
Actinobacteria	<->	Proteobacteria
Actinobacteria	<->	Actinobacteria
Actinobacteria	<->	Planctomycetes
Actinobacteria	<->	Planctomycetes
Actinobacteria	<->	Planctomycetes
Actinobacteria	<->	Amoebozoa
Actinobacteria	<->	Opisthokonta
Actinobacteria	<->	Ascomycota
Actinobacteria	<->	Basidiomycota
Actinobacteria	<->	Basidiomycota
Proteobacteria	<->	Planctomycetes
Bacteroidetes	<->	Bacteroidetes
Bacteroidetes	<->	TM7
Bacteroidetes	<->	Proteobacteria
Bacteroidetes	<->	Bacteroidetes
Bacteroidetes	<->	Actinobacteria
Bacteroidetes	<->	Chloroflexi
Bacteroidetes	<->	Acidobacteria
Bacteroidetes	<->	Planctomycetes
Bacteroidetes	<->	Planctomycetes
Bacteroidetes	<->	Bacteroidetes
Bacteroidetes	<->	TM7
Bacteroidetes	<->	Proteobacteria
Bacteroidetes	<->	Actinobacteria
Bacteroidetes	<->	Planctomycetes
Bacteroidetes	<->	Planctomycetes
Bacteroidetes	<->	Planctomycetes
Bacteroidetes	<->	Amoebozoa
Bacteroidetes	<->	Opisthokonta
Bacteroidetes	<->	Ascomycota
Bacteroidetes	<->	Basidiomycota
Bacteroidetes	<->	Basidiomycota
FBP	<->	Proteobacteria
FBP	<->	Verrucomicrobia
FBP	<->	Planctomycetes
FBP	<->	FBP
FBP	<->	Bacteroidetes
FBP	<->	Chloroflexi
FBP	<->	Verrucomicrobia
FBP	<->	Planctomycetes
FBP	<->	Actinobacteria
FBP	<->	SAR
Proteobacteria	<->	Proteobacteria
Proteobacteria	<->	Proteobacteria
Proteobacteria	<->	Proteobacteria
Proteobacteria	<->	Proteobacteria
Proteobacteria	<->	Proteobacteria
Proteobacteria	<->	Bacteroidetes
Proteobacteria	<->	Bacteroidetes
Proteobacteria	<->	Chloroflexi
Proteobacteria	<->	Chloroflexi
Proteobacteria	<->	Bacteroidetes
Proteobacteria	<->	Actinobacteria
Proteobacteria	<->	Chloroflexi
Proteobacteria	<->	Actinobacteria
Proteobacteria	<->	Actinobacteria
Proteobacteria	<->	Planctomycetes
Proteobacteria	<->	Bacteroidetes
Proteobacteria	<->	Proteobacteria
Proteobacteria	<->	Bacteroidetes
Proteobacteria	<->	Archaeplastida
Proteobacteria	<->	Opisthokonta
Proteobacteria	<->	Ascomycota
Proteobacteria	<->	Ascomycota
Proteobacteria	<->	Ascomycota
Proteobacteria	<->	Basidiomycota
Actinobacteria	<->	Bacteroidetes
Actinobacteria	<->	Planctomycetes
Proteobacteria	<->	Actinobacteria
Proteobacteria	<->	Bacteroidetes
Proteobacteria	<->	Proteobacteria
Proteobacteria	<->	Actinobacteria
Proteobacteria	<->	Bacteroidetes
Proteobacteria	<->	Bacteroidetes
Proteobacteria	<->	Verrucomicrobia
Proteobacteria	<->	[Thermi]
Proteobacteria	<->	Proteobacteria
Proteobacteria	<->	Planctomycetes
Proteobacteria	<->	Proteobacteria
Proteobacteria	<->	TM7
Proteobacteria	<->	Bacteroidetes
Proteobacteria	<->	Bacteroidetes
Proteobacteria	<->	Amoebozoa
Proteobacteria	<->	Archaeplastida
Proteobacteria	<->	Opisthokonta
Proteobacteria	<->	Ascomycota
Proteobacteria	<->	Ascomycota
Proteobacteria	<->	Ascomycota
Bacteroidetes	<->	TM7
Bacteroidetes	<->	Proteobacteria
Bacteroidetes	<->	Bacteroidetes
Bacteroidetes	<->	Actinobacteria
Bacteroidetes	<->	Chloroflexi
Bacteroidetes	<->	Acidobacteria
Bacteroidetes	<->	Planctomycetes
Bacteroidetes	<->	Planctomycetes
Bacteroidetes	<->	Bacteroidetes
Bacteroidetes	<->	TM7
Bacteroidetes	<->	Proteobacteria
Bacteroidetes	<->	Actinobacteria
Bacteroidetes	<->	Planctomycetes
Bacteroidetes	<->	Planctomycetes
Bacteroidetes	<->	Planctomycetes
Bacteroidetes	<->	Amoebozoa
Bacteroidetes	<->	Opisthokonta
Bacteroidetes	<->	Ascomycota
Bacteroidetes	<->	Basidiomycota
Bacteroidetes	<->	Basidiomycota
TM7	<->	Proteobacteria
TM7	<->	Armatimonadetes
TM7	<->	Verrucomicrobia
TM7	<->	Acidobacteria
TM7	<->	Chloroflexi
TM7	<->	Planctomycetes
TM7	<->	Acidobacteria
TM7	<->	Actinobacteria
TM7	<->	Verrucomicrobia
TM7	<->	Verrucomicrobia
Bacteroidetes	<->	Planctomycetes
Proteobacteria	<->	Actinobacteria
Proteobacteria	<->	Verrucomicrobia
Proteobacteria	<->	Archaeplastida
Proteobacteria	<->	Opisthokonta
Proteobacteria	<->	Proteobacteria
Proteobacteria	<->	Proteobacteria
Proteobacteria	<->	Proteobacteria
Proteobacteria	<->	Proteobacteria
Proteobacteria	<->	Bacteroidetes
Proteobacteria	<->	Bacteroidetes
Proteobacteria	<->	Chloroflexi
Proteobacteria	<->	Chloroflexi
Proteobacteria	<->	Bacteroidetes
Proteobacteria	<->	Actinobacteria
Proteobacteria	<->	Chloroflexi
Proteobacteria	<->	Actinobacteria
Proteobacteria	<->	Actinobacteria
Proteobacteria	<->	Planctomycetes
Proteobacteria	<->	Bacteroidetes
Proteobacteria	<->	Proteobacteria
Proteobacteria	<->	Bacteroidetes
Proteobacteria	<->	Archaeplastida
Proteobacteria	<->	Opisthokonta
Proteobacteria	<->	Ascomycota
Proteobacteria	<->	Ascomycota
Proteobacteria	<->	Ascomycota
Proteobacteria	<->	Basidiomycota
Proteobacteria	<->	Archaeplastida
Proteobacteria	<->	Ascomycota
Actinobacteria	<->	Bacteroidetes
Actinobacteria	<->	Proteobacteria
Actinobacteria	<->	Actinobacteria
Actinobacteria	<->	Bacteroidetes
Actinobacteria	<->	Bacteroidetes
Actinobacteria	<->	Verrucomicrobia
Actinobacteria	<->	[Thermi]
Actinobacteria	<->	Proteobacteria
Actinobacteria	<->	Planctomycetes
Actinobacteria	<->	Proteobacteria
Actinobacteria	<->	TM7
Actinobacteria	<->	Bacteroidetes
Actinobacteria	<->	Bacteroidetes
Actinobacteria	<->	Amoebozoa
Actinobacteria	<->	Archaeplastida
Actinobacteria	<->	Opisthokonta
Actinobacteria	<->	Ascomycota
Actinobacteria	<->	Ascomycota
Actinobacteria	<->	Ascomycota
Proteobacteria	<->	Proteobacteria
Proteobacteria	<->	Actinobacteria
Proteobacteria	<->	Proteobacteria
Proteobacteria	<->	Bacteroidetes
Proteobacteria	<->	Proteobacteria
Proteobacteria	<->	Archaeplastida
Proteobacteria	<->	Archaeplastida
Planctomycetes	<->	Actinobacteria
Proteobacteria	<->	Bacteroidetes
Proteobacteria	<->	Actinobacteria
Proteobacteria	<->	Acidobacteria
Proteobacteria	<->	Acidobacteria
Proteobacteria	<->	Verrucomicrobia
Proteobacteria	<->	Ascomycota
Proteobacteria	<->	Proteobacteria
Acidobacteria	<->	Verrucomicrobia
Acidobacteria	<->	Verrucomicrobia
Actinobacteria	<->	Bacteroidetes
Bacteroidetes	<->	Acidobacteria
Bacteroidetes	<->	Planctomycetes
Bacteroidetes	<->	Planctomycetes
Bacteroidetes	<->	TM7
Bacteroidetes	<->	Planctomycetes
Proteobacteria	<->	Proteobacteria
Verrucomicrobia	<->	SAR
Firmicutes	<->	Proteobacteria
Firmicutes	<->	Bacteroidetes
Firmicutes	<->	Bacteroidetes
Firmicutes	<->	Planctomycetes
Firmicutes	<->	Proteobacteria
Firmicutes	<->	Planctomycetes
Firmicutes	<->	Bacteroidetes
Firmicutes	<->	Proteobacteria
Firmicutes	<->	TM7
Firmicutes	<->	TM7
Firmicutes	<->	Bacteroidetes
Firmicutes	<->	TM7
Firmicutes	<->	Planctomycetes
Firmicutes	<->	Archaeplastida
Firmicutes	<->	Archaeplastida
Firmicutes	<->	SAR
Firmicutes	<->	SAR
Firmicutes	<->	Ascomycota
Firmicutes	<->	Ascomycota
Firmicutes	<->	Ascomycota
Proteobacteria	<->	Planctomycetes
Proteobacteria	<->	Bacteroidetes
Proteobacteria	<->	Bacteroidetes
Proteobacteria	<->	Planctomycetes
Proteobacteria	<->	Proteobacteria
Proteobacteria	<->	Planctomycetes
Proteobacteria	<->	Bacteroidetes
Proteobacteria	<->	Proteobacteria
Proteobacteria	<->	TM7
Proteobacteria	<->	TM7
Proteobacteria	<->	Bacteroidetes
Proteobacteria	<->	TM7
Proteobacteria	<->	Planctomycetes
Proteobacteria	<->	Archaeplastida
Proteobacteria	<->	Archaeplastida
Proteobacteria	<->	SAR
Proteobacteria	<->	SAR
Proteobacteria	<->	Ascomycota
Proteobacteria	<->	Ascomycota
Proteobacteria	<->	Ascomycota
Bacteroidetes	<->	Proteobacteria
Bacteroidetes	<->	Actinobacteria
Bacteroidetes	<->	Bacteroidetes
Bacteroidetes	<->	Bacteroidetes
Bacteroidetes	<->	Verrucomicrobia
Bacteroidetes	<->	[Thermi]
Bacteroidetes	<->	Proteobacteria
Bacteroidetes	<->	Planctomycetes
Bacteroidetes	<->	Proteobacteria
Bacteroidetes	<->	TM7
Bacteroidetes	<->	Bacteroidetes
Bacteroidetes	<->	Bacteroidetes
Bacteroidetes	<->	Amoebozoa
Bacteroidetes	<->	Archaeplastida
Bacteroidetes	<->	Opisthokonta
Bacteroidetes	<->	Ascomycota
Bacteroidetes	<->	Ascomycota
Bacteroidetes	<->	Ascomycota
Actinobacteria	<->	Chloroflexi
Actinobacteria	<->	Chloroflexi
Actinobacteria	<->	Bacteroidetes
Actinobacteria	<->	Bacteroidetes
Actinobacteria	<->	Planctomycetes
Actinobacteria	<->	Verrucomicrobia
Actinobacteria	<->	Proteobacteria
Actinobacteria	<->	Proteobacteria
Actinobacteria	<->	Proteobacteria
Actinobacteria	<->	Planctomycetes
Actinobacteria	<->	Ascomycota
Actinobacteria	<->	Ascomycota
Proteobacteria	<->	Proteobacteria
Proteobacteria	<->	Proteobacteria
Proteobacteria	<->	Proteobacteria
Proteobacteria	<->	Actinobacteria
Proteobacteria	<->	Bacteroidetes
Proteobacteria	<->	Ascomycota
Proteobacteria	<->	Proteobacteria
Proteobacteria	<->	Proteobacteria
Proteobacteria	<->	Proteobacteria
Proteobacteria	<->	Bacteroidetes
Proteobacteria	<->	Bacteroidetes
Proteobacteria	<->	Chloroflexi
Proteobacteria	<->	Chloroflexi
Proteobacteria	<->	Bacteroidetes
Proteobacteria	<->	Actinobacteria
Proteobacteria	<->	Chloroflexi
Proteobacteria	<->	Actinobacteria
Proteobacteria	<->	Actinobacteria
Proteobacteria	<->	Planctomycetes
Proteobacteria	<->	Bacteroidetes
Proteobacteria	<->	Proteobacteria
Proteobacteria	<->	Bacteroidetes
Proteobacteria	<->	Archaeplastida
Proteobacteria	<->	Opisthokonta
Proteobacteria	<->	Ascomycota
Proteobacteria	<->	Ascomycota
Proteobacteria	<->	Ascomycota
Proteobacteria	<->	Basidiomycota
Verrucomicrobia	<->	Ascomycota
Bacteroidetes	<->	Bacteroidetes
Bacteroidetes	<->	Planctomycetes
Bacteroidetes	<->	Proteobacteria
Bacteroidetes	<->	Planctomycetes
Bacteroidetes	<->	Bacteroidetes
Bacteroidetes	<->	Proteobacteria
Bacteroidetes	<->	TM7
Bacteroidetes	<->	TM7
Bacteroidetes	<->	Bacteroidetes
Bacteroidetes	<->	TM7
Bacteroidetes	<->	Planctomycetes
Bacteroidetes	<->	Archaeplastida
Bacteroidetes	<->	Archaeplastida
Bacteroidetes	<->	SAR
Bacteroidetes	<->	SAR
Bacteroidetes	<->	Ascomycota
Bacteroidetes	<->	Ascomycota
Bacteroidetes	<->	Ascomycota
Actinobacteria	<->	Bacteroidetes
Actinobacteria	<->	SAR
Actinobacteria	<->	Proteobacteria
Actinobacteria	<->	Planctomycetes
Actinobacteria	<->	Verrucomicrobia
Actinobacteria	<->	Chloroflexi
Actinobacteria	<->	SAR
Actinobacteria	<->	Basidiomycota
Proteobacteria	<->	Actinobacteria
Proteobacteria	<->	Proteobacteria
Bacteroidetes	<->	Proteobacteria
Proteobacteria	<->	Proteobacteria
Proteobacteria	<->	Ascomycota
Planctomycetes	<->	Proteobacteria
Proteobacteria	<->	Actinobacteria
Proteobacteria	<->	Proteobacteria
Proteobacteria	<->	Ascomycota
Proteobacteria	<->	Zygomycota
Proteobacteria	<->	Proteobacteria
Proteobacteria	<->	Proteobacteria
Proteobacteria	<->	Actinobacteria
Proteobacteria	<->	Bacteroidetes
Proteobacteria	<->	Ascomycota
Proteobacteria	<->	Proteobacteria
Proteobacteria	<->	Actinobacteria
Proteobacteria	<->	Bacteroidetes
Proteobacteria	<->	Ascomycota
Planctomycetes	<->	Actinobacteria
Planctomycetes	<->	Proteobacteria
Planctomycetes	<->	Proteobacteria
Planctomycetes	<->	Actinobacteria
Planctomycetes	<->	Chloroflexi
Planctomycetes	<->	Planctomycetes
Planctomycetes	<->	Actinobacteria
Planctomycetes	<->	Ascomycota
Planctomycetes	<->	Ascomycota
Verrucomicrobia	<->	Acidobacteria
Verrucomicrobia	<->	Bacteroidetes
Verrucomicrobia	<->	[Thermi]
Actinobacteria	<->	Verrucomicrobia
Actinobacteria	<->	SAR
Actinobacteria	<->	Ascomycota
Proteobacteria	<->	SAR
Proteobacteria	<->	Ascomycota
Bacteroidetes	<->	Armatimonadetes
Proteobacteria	<->	Actinobacteria
Proteobacteria	<->	Bacteroidetes
Proteobacteria	<->	Ascomycota
Proteobacteria	<->	Actinobacteria
Proteobacteria	<->	Bacteroidetes
Proteobacteria	<->	Bacteroidetes
Proteobacteria	<->	Verrucomicrobia
Proteobacteria	<->	[Thermi]
Proteobacteria	<->	Proteobacteria
Proteobacteria	<->	Planctomycetes
Proteobacteria	<->	Proteobacteria
Proteobacteria	<->	TM7
Proteobacteria	<->	Bacteroidetes
Proteobacteria	<->	Bacteroidetes
Proteobacteria	<->	Amoebozoa
Proteobacteria	<->	Archaeplastida
Proteobacteria	<->	Opisthokonta
Proteobacteria	<->	Ascomycota
Proteobacteria	<->	Ascomycota
Proteobacteria	<->	Ascomycota
Actinobacteria	<->	Proteobacteria
Actinobacteria	<->	Proteobacteria
Actinobacteria	<->	Actinobacteria
Actinobacteria	<->	Chloroflexi
Actinobacteria	<->	Planctomycetes
Actinobacteria	<->	Actinobacteria
Actinobacteria	<->	Ascomycota
Actinobacteria	<->	Ascomycota
[Thermi]	<->	Archaeplastida
Bacteroidetes	<->	Planctomycetes
Proteobacteria	<->	Proteobacteria
Proteobacteria	<->	Proteobacteria
Proteobacteria	<->	Bacteroidetes
Proteobacteria	<->	Bacteroidetes
Proteobacteria	<->	Chloroflexi
Proteobacteria	<->	Chloroflexi
Proteobacteria	<->	Bacteroidetes
Proteobacteria	<->	Actinobacteria
Proteobacteria	<->	Chloroflexi
Proteobacteria	<->	Actinobacteria
Proteobacteria	<->	Actinobacteria
Proteobacteria	<->	Planctomycetes
Proteobacteria	<->	Bacteroidetes
Proteobacteria	<->	Proteobacteria
Proteobacteria	<->	Bacteroidetes
Proteobacteria	<->	Archaeplastida
Proteobacteria	<->	Opisthokonta
Proteobacteria	<->	Ascomycota
Proteobacteria	<->	Ascomycota
Proteobacteria	<->	Ascomycota
Proteobacteria	<->	Basidiomycota
Proteobacteria	<->	Proteobacteria
Proteobacteria	<->	Bacteroidetes
Proteobacteria	<->	Bacteroidetes
Proteobacteria	<->	Chloroflexi
Proteobacteria	<->	Chloroflexi
Proteobacteria	<->	Bacteroidetes
Proteobacteria	<->	Actinobacteria
Proteobacteria	<->	Chloroflexi
Proteobacteria	<->	Actinobacteria
Proteobacteria	<->	Actinobacteria
Proteobacteria	<->	Planctomycetes
Proteobacteria	<->	Bacteroidetes
Proteobacteria	<->	Proteobacteria
Proteobacteria	<->	Bacteroidetes
Proteobacteria	<->	Archaeplastida
Proteobacteria	<->	Opisthokonta
Proteobacteria	<->	Ascomycota
Proteobacteria	<->	Ascomycota
Proteobacteria	<->	Ascomycota
Proteobacteria	<->	Basidiomycota
Proteobacteria	<->	SAR
Actinobacteria	<->	Bacteroidetes
Actinobacteria	<->	Ascomycota
Bacteroidetes	<->	Planctomycetes
Bacteroidetes	<->	Bacteroidetes
Bacteroidetes	<->	Planctomycetes
Bacteroidetes	<->	Actinobacteria
Bacteroidetes	<->	Amoebozoa
Bacteroidetes	<->	Archaeplastida
Bacteroidetes	<->	Opisthokonta
Bacteroidetes	<->	Ascomycota
Bacteroidetes	<->	Ascomycota
Bacteroidetes	<->	Ascomycota
Proteobacteria	<->	Bacteroidetes
Proteobacteria	<->	Planctomycetes
Actinobacteria	<->	Planctomycetes
Planctomycetes	<->	Bacteroidetes
Planctomycetes	<->	Proteobacteria
Planctomycetes	<->	Chloroflexi
Planctomycetes	<->	Bacteroidetes
Proteobacteria	<->	Actinobacteria
Proteobacteria	<->	Proteobacteria
Proteobacteria	<->	Actinobacteria
Proteobacteria	<->	Bacteroidetes
Proteobacteria	<->	Bacteroidetes
Proteobacteria	<->	Bacteroidetes
Proteobacteria	<->	Archaeplastida
Proteobacteria	<->	Archaeplastida
Proteobacteria	<->	SAR
Proteobacteria	<->	Ascomycota
Bacteroidetes	<->	Chloroflexi
Bacteroidetes	<->	Amoebozoa
Armatimonadetes	<->	Ascomycota
Planctomycetes	<->	Proteobacteria
Planctomycetes	<->	Actinobacteria
Actinobacteria	<->	Chloroflexi
Actinobacteria	<->	Proteobacteria
Actinobacteria	<->	FBP
Actinobacteria	<->	Bacteroidetes
Actinobacteria	<->	Proteobacteria
Actinobacteria	<->	Archaeplastida
Actinobacteria	<->	SAR
FBP	<->	Actinobacteria
FBP	<->	Verrucomicrobia
Bacteroidetes	<->	Planctomycetes
Bacteroidetes	<->	Proteobacteria
Bacteroidetes	<->	Planctomycetes
Bacteroidetes	<->	Bacteroidetes
Bacteroidetes	<->	Proteobacteria
Bacteroidetes	<->	TM7
Bacteroidetes	<->	TM7
Bacteroidetes	<->	Bacteroidetes
Bacteroidetes	<->	TM7
Bacteroidetes	<->	Planctomycetes
Bacteroidetes	<->	Archaeplastida
Bacteroidetes	<->	Archaeplastida
Bacteroidetes	<->	SAR
Bacteroidetes	<->	SAR
Bacteroidetes	<->	Ascomycota
Bacteroidetes	<->	Ascomycota
Bacteroidetes	<->	Ascomycota
TM7	<->	Proteobacteria
TM7	<->	Bacteroidetes
TM7	<->	Actinobacteria
TM7	<->	Chloroflexi
TM7	<->	Acidobacteria
TM7	<->	Planctomycetes
TM7	<->	Planctomycetes
TM7	<->	Bacteroidetes
TM7	<->	TM7
TM7	<->	Proteobacteria
TM7	<->	Actinobacteria
TM7	<->	Planctomycetes
TM7	<->	Planctomycetes
TM7	<->	Planctomycetes
TM7	<->	Amoebozoa
TM7	<->	Opisthokonta
TM7	<->	Ascomycota
TM7	<->	Basidiomycota
TM7	<->	Basidiomycota
Acidobacteria	<->	Proteobacteria
Actinobacteria	<->	Bacteroidetes
Actinobacteria	<->	Ascomycota
Actinobacteria	<->	Proteobacteria
Bacteroidetes	<->	Chloroflexi
Planctomycetes	<->	Actinobacteria
Verrucomicrobia	<->	Verrucomicrobia
Bacteroidetes	<->	Ascomycota
Planctomycetes	<->	Planctomycetes
Planctomycetes	<->	Bacteroidetes
Planctomycetes	<->	Bacteroidetes
Planctomycetes	<->	Proteobacteria
Planctomycetes	<->	Ascomycota
Chloroflexi	<->	Proteobacteria
Chloroflexi	<->	FBP
Chloroflexi	<->	Bacteroidetes
Chloroflexi	<->	Proteobacteria
Chloroflexi	<->	Archaeplastida
Chloroflexi	<->	SAR
Actinobacteria	<->	Bacteroidetes
Actinobacteria	<->	Bacteroidetes
Actinobacteria	<->	Verrucomicrobia
Actinobacteria	<->	[Thermi]
Actinobacteria	<->	Proteobacteria
Actinobacteria	<->	Planctomycetes
Actinobacteria	<->	Proteobacteria
Actinobacteria	<->	TM7
Actinobacteria	<->	Bacteroidetes
Actinobacteria	<->	Bacteroidetes
Actinobacteria	<->	Amoebozoa
Actinobacteria	<->	Archaeplastida
Actinobacteria	<->	Opisthokonta
Actinobacteria	<->	Ascomycota
Actinobacteria	<->	Ascomycota
Actinobacteria	<->	Ascomycota
Actinobacteria	<->	Proteobacteria
Actinobacteria	<->	Actinobacteria
Actinobacteria	<->	Bacteroidetes
Actinobacteria	<->	Bacteroidetes
Actinobacteria	<->	Bacteroidetes
Actinobacteria	<->	Archaeplastida
Actinobacteria	<->	Archaeplastida
Actinobacteria	<->	SAR
Actinobacteria	<->	Ascomycota
Chloroflexi	<->	Planctomycetes
Proteobacteria	<->	Bacteroidetes
Proteobacteria	<->	Bacteroidetes
Proteobacteria	<->	Chloroflexi
Proteobacteria	<->	Chloroflexi
Proteobacteria	<->	Bacteroidetes
Proteobacteria	<->	Actinobacteria
Proteobacteria	<->	Chloroflexi
Proteobacteria	<->	Actinobacteria
Proteobacteria	<->	Actinobacteria
Proteobacteria	<->	Planctomycetes
Proteobacteria	<->	Bacteroidetes
Proteobacteria	<->	Proteobacteria
Proteobacteria	<->	Bacteroidetes
Proteobacteria	<->	Archaeplastida
Proteobacteria	<->	Opisthokonta
Proteobacteria	<->	Ascomycota
Proteobacteria	<->	Ascomycota
Proteobacteria	<->	Ascomycota
Proteobacteria	<->	Basidiomycota
FBP	<->	Planctomycetes
Bacteroidetes	<->	Bacteroidetes
Bacteroidetes	<->	Chloroflexi
Bacteroidetes	<->	Chloroflexi
Bacteroidetes	<->	Bacteroidetes
Bacteroidetes	<->	Actinobacteria
Bacteroidetes	<->	Chloroflexi
Bacteroidetes	<->	Actinobacteria
Bacteroidetes	<->	Actinobacteria
Bacteroidetes	<->	Planctomycetes
Bacteroidetes	<->	Bacteroidetes
Bacteroidetes	<->	Proteobacteria
Bacteroidetes	<->	Bacteroidetes
Bacteroidetes	<->	Archaeplastida
Bacteroidetes	<->	Opisthokonta
Bacteroidetes	<->	Ascomycota
Bacteroidetes	<->	Ascomycota
Bacteroidetes	<->	Ascomycota
Bacteroidetes	<->	Basidiomycota
Proteobacteria	<->	Actinobacteria
Proteobacteria	<->	Bacteroidetes
Proteobacteria	<->	Bacteroidetes
Proteobacteria	<->	Bacteroidetes
Proteobacteria	<->	Archaeplastida
Proteobacteria	<->	Archaeplastida
Proteobacteria	<->	SAR
Proteobacteria	<->	Ascomycota
Verrucomicrobia	<->	Archaeplastida
Verrucomicrobia	<->	Opisthokonta
Proteobacteria	<->	Verrucomicrobia
Proteobacteria	<->	Planctomycetes
Proteobacteria	<->	FBP
Proteobacteria	<->	Bacteroidetes
Proteobacteria	<->	Chloroflexi
Proteobacteria	<->	Verrucomicrobia
Proteobacteria	<->	Planctomycetes
Proteobacteria	<->	Actinobacteria
Proteobacteria	<->	SAR
Bacteroidetes	<->	Actinobacteria
Bacteroidetes	<->	Acidobacteria
Bacteroidetes	<->	Acidobacteria
Bacteroidetes	<->	Verrucomicrobia
Bacteroidetes	<->	Ascomycota
Acidobacteria	<->	Planctomycetes
Acidobacteria	<->	Planctomycetes
Acidobacteria	<->	TM7
Acidobacteria	<->	Planctomycetes
Proteobacteria	<->	Armatimonadetes
Proteobacteria	<->	Verrucomicrobia
Proteobacteria	<->	Acidobacteria
Proteobacteria	<->	Chloroflexi
Proteobacteria	<->	Planctomycetes
Proteobacteria	<->	Acidobacteria
Proteobacteria	<->	Actinobacteria
Proteobacteria	<->	Verrucomicrobia
Proteobacteria	<->	Verrucomicrobia
Planctomycetes	<->	Proteobacteria
Planctomycetes	<->	Planctomycetes
Planctomycetes	<->	Bacteroidetes
Planctomycetes	<->	Proteobacteria
Planctomycetes	<->	TM7
Planctomycetes	<->	TM7
Planctomycetes	<->	Bacteroidetes
Planctomycetes	<->	TM7
Planctomycetes	<->	Planctomycetes
Planctomycetes	<->	Archaeplastida
Planctomycetes	<->	Archaeplastida
Planctomycetes	<->	SAR
Planctomycetes	<->	SAR
Planctomycetes	<->	Ascomycota
Planctomycetes	<->	Ascomycota
Planctomycetes	<->	Ascomycota
Actinobacteria	<->	Acidobacteria
Actinobacteria	<->	Acidobacteria
Armatimonadetes	<->	Verrucomicrobia
Armatimonadetes	<->	Acidobacteria
Armatimonadetes	<->	Chloroflexi
Armatimonadetes	<->	Planctomycetes
Armatimonadetes	<->	Acidobacteria
Armatimonadetes	<->	Actinobacteria
Armatimonadetes	<->	Verrucomicrobia
Armatimonadetes	<->	Verrucomicrobia
Proteobacteria	<->	Actinobacteria
Chloroflexi	<->	Bacteroidetes
Chloroflexi	<->	Bacteroidetes
Chloroflexi	<->	Planctomycetes
Chloroflexi	<->	Verrucomicrobia
Chloroflexi	<->	Proteobacteria
Chloroflexi	<->	Proteobacteria
Chloroflexi	<->	Proteobacteria
Chloroflexi	<->	Planctomycetes
Chloroflexi	<->	Ascomycota
Chloroflexi	<->	Ascomycota
Chloroflexi	<->	Proteobacteria
Chloroflexi	<->	Ascomycota
Planctomycetes	<->	Proteobacteria
Planctomycetes	<->	Planctomycetes
Planctomycetes	<->	TM7
Planctomycetes	<->	TM7
Planctomycetes	<->	Bacteroidetes
Planctomycetes	<->	Planctomycetes
Planctomycetes	<->	Actinobacteria
Planctomycetes	<->	Amoebozoa
Planctomycetes	<->	Archaeplastida
Planctomycetes	<->	Opisthokonta
Planctomycetes	<->	Ascomycota
Planctomycetes	<->	Ascomycota
Planctomycetes	<->	Ascomycota
Bacteroidetes	<->	Bacteroidetes
Bacteroidetes	<->	Verrucomicrobia
Bacteroidetes	<->	[Thermi]
Bacteroidetes	<->	Proteobacteria
Bacteroidetes	<->	Planctomycetes
Bacteroidetes	<->	Proteobacteria
Bacteroidetes	<->	TM7
Bacteroidetes	<->	Bacteroidetes
Bacteroidetes	<->	Bacteroidetes
Bacteroidetes	<->	Amoebozoa
Bacteroidetes	<->	Archaeplastida
Bacteroidetes	<->	Opisthokonta
Bacteroidetes	<->	Ascomycota
Bacteroidetes	<->	Ascomycota
Bacteroidetes	<->	Ascomycota
Bacteroidetes	<->	Bacteroidetes
Bacteroidetes	<->	Planctomycetes
Bacteroidetes	<->	Verrucomicrobia
Bacteroidetes	<->	Proteobacteria
Bacteroidetes	<->	Proteobacteria
Bacteroidetes	<->	Proteobacteria
Bacteroidetes	<->	Planctomycetes
Bacteroidetes	<->	Ascomycota
Bacteroidetes	<->	Ascomycota
Actinobacteria	<->	Actinobacteria
Actinobacteria	<->	Proteobacteria
Actinobacteria	<->	Gemmatimonadetes
Actinobacteria	<->	Actinobacteria
Actinobacteria	<->	Proteobacteria
Actinobacteria	<->	Proteobacteria
Actinobacteria	<->	Archaeplastida
Actinobacteria	<->	Ascomycota
Planctomycetes	<->	Opisthokonta
Planctomycetes	<->	Bacteroidetes
Planctomycetes	<->	Planctomycetes
Planctomycetes	<->	TM7
Planctomycetes	<->	Planctomycetes
Bacteroidetes	<->	Archaeplastida
Bacteroidetes	<->	SAR
Bacteroidetes	<->	SAR
Bacteroidetes	<->	Chloroflexi
Bacteroidetes	<->	Chloroflexi
Bacteroidetes	<->	Bacteroidetes
Bacteroidetes	<->	Actinobacteria
Bacteroidetes	<->	Chloroflexi
Bacteroidetes	<->	Actinobacteria
Bacteroidetes	<->	Actinobacteria
Bacteroidetes	<->	Planctomycetes
Bacteroidetes	<->	Bacteroidetes
Bacteroidetes	<->	Proteobacteria
Bacteroidetes	<->	Bacteroidetes
Bacteroidetes	<->	Archaeplastida
Bacteroidetes	<->	Opisthokonta
Bacteroidetes	<->	Ascomycota
Bacteroidetes	<->	Ascomycota
Bacteroidetes	<->	Ascomycota
Bacteroidetes	<->	Basidiomycota
Verrucomicrobia	<->	Proteobacteria
Verrucomicrobia	<->	Planctomycetes
Verrucomicrobia	<->	Basidiomycota
Proteobacteria	<->	Planctomycetes
Proteobacteria	<->	Verrucomicrobia
Proteobacteria	<->	Chloroflexi
Proteobacteria	<->	SAR
Proteobacteria	<->	Basidiomycota
Verrucomicrobia	<->	Planctomycetes
Verrucomicrobia	<->	Acidobacteria
Verrucomicrobia	<->	Planctomycetes
Verrucomicrobia	<->	Planctomycetes
Verrucomicrobia	<->	SAR
Planctomycetes	<->	TM7
Planctomycetes	<->	Planctomycetes
Bacteroidetes	<->	Planctomycetes
Bacteroidetes	<->	Actinobacteria
Bacteroidetes	<->	Amoebozoa
Bacteroidetes	<->	Archaeplastida
Bacteroidetes	<->	Opisthokonta
Bacteroidetes	<->	Ascomycota
Bacteroidetes	<->	Ascomycota
Bacteroidetes	<->	Ascomycota
Proteobacteria	<->	Planctomycetes
Bacteroidetes	<->	Proteobacteria
Bacteroidetes	<->	Chloroflexi
Bacteroidetes	<->	Bacteroidetes
Planctomycetes	<->	Verrucomicrobia
Bacteroidetes	<->	Planctomycetes
Bacteroidetes	<->	Verrucomicrobia
Bacteroidetes	<->	Proteobacteria
Bacteroidetes	<->	Proteobacteria
Bacteroidetes	<->	Proteobacteria
Bacteroidetes	<->	Planctomycetes
Bacteroidetes	<->	Ascomycota
Bacteroidetes	<->	Ascomycota
Acidobacteria	<->	Planctomycetes
Proteobacteria	<->	Bacteroidetes
Proteobacteria	<->	Actinobacteria
Proteobacteria	<->	Chloroflexi
Proteobacteria	<->	Acidobacteria
Proteobacteria	<->	Planctomycetes
Proteobacteria	<->	Planctomycetes
Proteobacteria	<->	Bacteroidetes
Proteobacteria	<->	TM7
Proteobacteria	<->	Proteobacteria
Proteobacteria	<->	Actinobacteria
Proteobacteria	<->	Planctomycetes
Proteobacteria	<->	Planctomycetes
Proteobacteria	<->	Planctomycetes
Proteobacteria	<->	Amoebozoa
Proteobacteria	<->	Opisthokonta
Proteobacteria	<->	Ascomycota
Proteobacteria	<->	Basidiomycota
Proteobacteria	<->	Basidiomycota
Bacteroidetes	<->	Proteobacteria
Bacteroidetes	<->	Archaeplastida
Bacteroidetes	<->	Archaeplastida
Planctomycetes	<->	[Thermi]
Proteobacteria	<->	Planctomycetes
Proteobacteria	<->	Bacteroidetes
Proteobacteria	<->	Proteobacteria
Proteobacteria	<->	TM7
Proteobacteria	<->	TM7
Proteobacteria	<->	Bacteroidetes
Proteobacteria	<->	TM7
Proteobacteria	<->	Planctomycetes
Proteobacteria	<->	Archaeplastida
Proteobacteria	<->	Archaeplastida
Proteobacteria	<->	SAR
Proteobacteria	<->	SAR
Proteobacteria	<->	Ascomycota
Proteobacteria	<->	Ascomycota
Proteobacteria	<->	Ascomycota
TM7	<->	Planctomycetes
Bacteroidetes	<->	Actinobacteria
Bacteroidetes	<->	Chloroflexi
Bacteroidetes	<->	Acidobacteria
Bacteroidetes	<->	Planctomycetes
Bacteroidetes	<->	Planctomycetes
Bacteroidetes	<->	Bacteroidetes
Bacteroidetes	<->	TM7
Bacteroidetes	<->	Proteobacteria
Bacteroidetes	<->	Actinobacteria
Bacteroidetes	<->	Planctomycetes
Bacteroidetes	<->	Planctomycetes
Bacteroidetes	<->	Planctomycetes
Bacteroidetes	<->	Amoebozoa
Bacteroidetes	<->	Opisthokonta
Bacteroidetes	<->	Ascomycota
Bacteroidetes	<->	Basidiomycota
Bacteroidetes	<->	Basidiomycota
Bacteroidetes	<->	Actinobacteria
Verrucomicrobia	<->	Planctomycetes
Verrucomicrobia	<->	Proteobacteria
Planctomycetes	<->	Bacteroidetes
Planctomycetes	<->	Proteobacteria
Planctomycetes	<->	TM7
Planctomycetes	<->	TM7
Planctomycetes	<->	Bacteroidetes
Planctomycetes	<->	TM7
Planctomycetes	<->	Planctomycetes
Planctomycetes	<->	Archaeplastida
Planctomycetes	<->	Archaeplastida
Planctomycetes	<->	SAR
Planctomycetes	<->	SAR
Planctomycetes	<->	Ascomycota
Planctomycetes	<->	Ascomycota
Planctomycetes	<->	Ascomycota
Planctomycetes	<->	Proteobacteria
Proteobacteria	<->	Planctomycetes
Planctomycetes	<->	Acidobacteria
Planctomycetes	<->	Planctomycetes
Planctomycetes	<->	Planctomycetes
Planctomycetes	<->	SAR
TM7	<->	Verrucomicrobia
Bacteroidetes	<->	Verrucomicrobia
Bacteroidetes	<->	[Thermi]
Bacteroidetes	<->	Proteobacteria
Bacteroidetes	<->	Planctomycetes
Bacteroidetes	<->	Proteobacteria
Bacteroidetes	<->	TM7
Bacteroidetes	<->	Bacteroidetes
Bacteroidetes	<->	Bacteroidetes
Bacteroidetes	<->	Amoebozoa
Bacteroidetes	<->	Archaeplastida
Bacteroidetes	<->	Opisthokonta
Bacteroidetes	<->	Ascomycota
Bacteroidetes	<->	Ascomycota
Bacteroidetes	<->	Ascomycota
Verrucomicrobia	<->	[Thermi]
Verrucomicrobia	<->	Proteobacteria
Verrucomicrobia	<->	Planctomycetes
Verrucomicrobia	<->	Proteobacteria
Verrucomicrobia	<->	TM7
Verrucomicrobia	<->	Bacteroidetes
Verrucomicrobia	<->	Bacteroidetes
Verrucomicrobia	<->	Amoebozoa
Verrucomicrobia	<->	Archaeplastida
Verrucomicrobia	<->	Opisthokonta
Verrucomicrobia	<->	Ascomycota
Verrucomicrobia	<->	Ascomycota
Verrucomicrobia	<->	Ascomycota
Proteobacteria	<->	Planctomycetes
Proteobacteria	<->	Proteobacteria
Proteobacteria	<->	Actinobacteria
Proteobacteria	<->	Chloroflexi
Proteobacteria	<->	Planctomycetes
Proteobacteria	<->	Actinobacteria
Proteobacteria	<->	Ascomycota
Proteobacteria	<->	Ascomycota
Actinobacteria	<->	Chloroflexi
Actinobacteria	<->	Acidobacteria
Actinobacteria	<->	Planctomycetes
Actinobacteria	<->	Planctomycetes
Actinobacteria	<->	Bacteroidetes
Actinobacteria	<->	TM7
Actinobacteria	<->	Proteobacteria
Actinobacteria	<->	Actinobacteria
Actinobacteria	<->	Planctomycetes
Actinobacteria	<->	Planctomycetes
Actinobacteria	<->	Planctomycetes
Actinobacteria	<->	Amoebozoa
Actinobacteria	<->	Opisthokonta
Actinobacteria	<->	Ascomycota
Actinobacteria	<->	Basidiomycota
Actinobacteria	<->	Basidiomycota
Proteobacteria	<->	Actinobacteria
Proteobacteria	<->	Chloroflexi
Proteobacteria	<->	Planctomycetes
Proteobacteria	<->	Actinobacteria
Proteobacteria	<->	Ascomycota
Proteobacteria	<->	Ascomycota
Planctomycetes	<->	Verrucomicrobia
Planctomycetes	<->	Proteobacteria
Planctomycetes	<->	Proteobacteria
Planctomycetes	<->	Proteobacteria
Planctomycetes	<->	Planctomycetes
Planctomycetes	<->	Ascomycota
Planctomycetes	<->	Ascomycota
Proteobacteria	<->	Ascomycota
Proteobacteria	<->	Ascomycota
Bacteroidetes	<->	Proteobacteria
Bacteroidetes	<->	TM7
Bacteroidetes	<->	TM7
Bacteroidetes	<->	Bacteroidetes
Bacteroidetes	<->	TM7
Bacteroidetes	<->	Planctomycetes
Bacteroidetes	<->	Archaeplastida
Bacteroidetes	<->	Archaeplastida
Bacteroidetes	<->	SAR
Bacteroidetes	<->	SAR
Bacteroidetes	<->	Ascomycota
Bacteroidetes	<->	Ascomycota
Bacteroidetes	<->	Ascomycota
Verrucomicrobia	<->	Acidobacteria
Verrucomicrobia	<->	Chloroflexi
Verrucomicrobia	<->	Planctomycetes
Verrucomicrobia	<->	Acidobacteria
Verrucomicrobia	<->	Actinobacteria
Verrucomicrobia	<->	Verrucomicrobia
Verrucomicrobia	<->	Verrucomicrobia
Actinobacteria	<->	Chloroflexi
Actinobacteria	<->	Planctomycetes
Actinobacteria	<->	Actinobacteria
Actinobacteria	<->	Ascomycota
Actinobacteria	<->	Ascomycota
Bacteroidetes	<->	SAR
Proteobacteria	<->	Chloroflexi
Proteobacteria	<->	Bacteroidetes
Chloroflexi	<->	Chloroflexi
Chloroflexi	<->	Bacteroidetes
Chloroflexi	<->	Actinobacteria
Chloroflexi	<->	Chloroflexi
Chloroflexi	<->	Actinobacteria
Chloroflexi	<->	Actinobacteria
Chloroflexi	<->	Planctomycetes
Chloroflexi	<->	Bacteroidetes
Chloroflexi	<->	Proteobacteria
Chloroflexi	<->	Bacteroidetes
Chloroflexi	<->	Archaeplastida
Chloroflexi	<->	Opisthokonta
Chloroflexi	<->	Ascomycota
Chloroflexi	<->	Ascomycota
Chloroflexi	<->	Ascomycota
Chloroflexi	<->	Basidiomycota
[Thermi]	<->	Proteobacteria
[Thermi]	<->	Planctomycetes
[Thermi]	<->	Proteobacteria
[Thermi]	<->	TM7
[Thermi]	<->	Bacteroidetes
[Thermi]	<->	Bacteroidetes
[Thermi]	<->	Amoebozoa
[Thermi]	<->	Archaeplastida
[Thermi]	<->	Opisthokonta
[Thermi]	<->	Ascomycota
[Thermi]	<->	Ascomycota
[Thermi]	<->	Ascomycota
Verrucomicrobia	<->	Planctomycetes
Verrucomicrobia	<->	FBP
Verrucomicrobia	<->	Bacteroidetes
Verrucomicrobia	<->	Chloroflexi
Verrucomicrobia	<->	Verrucomicrobia
Verrucomicrobia	<->	Planctomycetes
Verrucomicrobia	<->	Actinobacteria
Verrucomicrobia	<->	SAR
Actinobacteria	<->	Archaeplastida
Bacteroidetes	<->	Ascomycota
Actinobacteria	<->	Bacteroidetes
Actinobacteria	<->	Bacteroidetes
Actinobacteria	<->	Bacteroidetes
Actinobacteria	<->	Archaeplastida
Actinobacteria	<->	Archaeplastida
Actinobacteria	<->	SAR
Actinobacteria	<->	Ascomycota
Proteobacteria	<->	FBP
Proteobacteria	<->	Bacteroidetes
Proteobacteria	<->	Proteobacteria
Proteobacteria	<->	Archaeplastida
Proteobacteria	<->	SAR
Chloroflexi	<->	Bacteroidetes
Chloroflexi	<->	Actinobacteria
Chloroflexi	<->	Chloroflexi
Chloroflexi	<->	Actinobacteria
Chloroflexi	<->	Actinobacteria
Chloroflexi	<->	Planctomycetes
Chloroflexi	<->	Bacteroidetes
Chloroflexi	<->	Proteobacteria
Chloroflexi	<->	Bacteroidetes
Chloroflexi	<->	Archaeplastida
Chloroflexi	<->	Opisthokonta
Chloroflexi	<->	Ascomycota
Chloroflexi	<->	Ascomycota
Chloroflexi	<->	Ascomycota
Chloroflexi	<->	Basidiomycota
Actinobacteria	<->	Proteobacteria
Actinobacteria	<->	Ascomycota
Actinobacteria	<->	Zygomycota
Proteobacteria	<->	Planctomycetes
Proteobacteria	<->	Proteobacteria
Proteobacteria	<->	TM7
Proteobacteria	<->	Bacteroidetes
Proteobacteria	<->	Bacteroidetes
Proteobacteria	<->	Amoebozoa
Proteobacteria	<->	Archaeplastida
Proteobacteria	<->	Opisthokonta
Proteobacteria	<->	Ascomycota
Proteobacteria	<->	Ascomycota
Proteobacteria	<->	Ascomycota
Verrucomicrobia	<->	Proteobacteria
Verrucomicrobia	<->	Proteobacteria
Verrucomicrobia	<->	Proteobacteria
Verrucomicrobia	<->	Planctomycetes
Verrucomicrobia	<->	Ascomycota
Verrucomicrobia	<->	Ascomycota
Bacteroidetes	<->	Bacteroidetes
Bacteroidetes	<->	Bacteroidetes
Bacteroidetes	<->	Archaeplastida
Bacteroidetes	<->	Archaeplastida
Bacteroidetes	<->	SAR
Bacteroidetes	<->	Ascomycota
Proteobacteria	<->	Planctomycetes
Proteobacteria	<->	TM7
Proteobacteria	<->	TM7
Planctomycetes	<->	Planctomycetes
Chloroflexi	<->	Acidobacteria
Chloroflexi	<->	Planctomycetes
Chloroflexi	<->	Planctomycetes
Chloroflexi	<->	Bacteroidetes
Chloroflexi	<->	TM7
Chloroflexi	<->	Proteobacteria
Chloroflexi	<->	Actinobacteria
Chloroflexi	<->	Planctomycetes
Chloroflexi	<->	Planctomycetes
Chloroflexi	<->	Planctomycetes
Chloroflexi	<->	Amoebozoa
Chloroflexi	<->	Opisthokonta
Chloroflexi	<->	Ascomycota
Chloroflexi	<->	Basidiomycota
Chloroflexi	<->	Basidiomycota
Bacteroidetes	<->	Planctomycetes
Bacteroidetes	<->	Archaeplastida
Acidobacteria	<->	Planctomycetes
Acidobacteria	<->	Planctomycetes
Acidobacteria	<->	Bacteroidetes
Acidobacteria	<->	TM7
Acidobacteria	<->	Proteobacteria
Acidobacteria	<->	Actinobacteria
Acidobacteria	<->	Planctomycetes
Acidobacteria	<->	Planctomycetes
Acidobacteria	<->	Planctomycetes
Acidobacteria	<->	Amoebozoa
Acidobacteria	<->	Opisthokonta
Acidobacteria	<->	Ascomycota
Acidobacteria	<->	Basidiomycota
Acidobacteria	<->	Basidiomycota
Bacteroidetes	<->	Actinobacteria
Bacteroidetes	<->	Chloroflexi
Bacteroidetes	<->	Actinobacteria
Bacteroidetes	<->	Actinobacteria
Bacteroidetes	<->	Planctomycetes
Bacteroidetes	<->	Bacteroidetes
Bacteroidetes	<->	Proteobacteria
Bacteroidetes	<->	Bacteroidetes
Bacteroidetes	<->	Archaeplastida
Bacteroidetes	<->	Opisthokonta
Bacteroidetes	<->	Ascomycota
Bacteroidetes	<->	Ascomycota
Bacteroidetes	<->	Ascomycota
Bacteroidetes	<->	Basidiomycota
Actinobacteria	<->	Proteobacteria
Actinobacteria	<->	Gemmatimonadetes
Actinobacteria	<->	Actinobacteria
Actinobacteria	<->	Proteobacteria
Actinobacteria	<->	Proteobacteria
Actinobacteria	<->	Archaeplastida
Actinobacteria	<->	Ascomycota
Acidobacteria	<->	Planctomycetes
Acidobacteria	<->	Planctomycetes
Acidobacteria	<->	SAR
Proteobacteria	<->	Proteobacteria
Proteobacteria	<->	Proteobacteria
Proteobacteria	<->	Planctomycetes
Proteobacteria	<->	Ascomycota
Proteobacteria	<->	Ascomycota
Acidobacteria	<->	Chloroflexi
Acidobacteria	<->	Planctomycetes
Acidobacteria	<->	Acidobacteria
Acidobacteria	<->	Actinobacteria
Acidobacteria	<->	Verrucomicrobia
Acidobacteria	<->	Verrucomicrobia
Proteobacteria	<->	TM7
Proteobacteria	<->	TM7
Proteobacteria	<->	Bacteroidetes
Proteobacteria	<->	TM7
Proteobacteria	<->	Planctomycetes
Proteobacteria	<->	Archaeplastida
Proteobacteria	<->	Archaeplastida
Proteobacteria	<->	SAR
Proteobacteria	<->	SAR
Proteobacteria	<->	Ascomycota
Proteobacteria	<->	Ascomycota
Proteobacteria	<->	Ascomycota
Actinobacteria	<->	Verrucomicrobia
Bacteroidetes	<->	Planctomycetes
Bacteroidetes	<->	Planctomycetes
Bacteroidetes	<->	Actinobacteria
Chloroflexi	<->	Verrucomicrobia
Planctomycetes	<->	Proteobacteria
Planctomycetes	<->	FBP
Bacteroidetes	<->	Proteobacteria
Bacteroidetes	<->	Proteobacteria
Bacteroidetes	<->	Ascomycota
Chloroflexi	<->	Proteobacteria
Chloroflexi	<->	Proteobacteria
Chloroflexi	<->	SAR
Acidobacteria	<->	Bacteroidetes
Planctomycetes	<->	Proteobacteria
Planctomycetes	<->	TM7
Planctomycetes	<->	Bacteroidetes
Planctomycetes	<->	Bacteroidetes
Planctomycetes	<->	Amoebozoa
Planctomycetes	<->	Archaeplastida
Planctomycetes	<->	Opisthokonta
Planctomycetes	<->	Ascomycota
Planctomycetes	<->	Ascomycota
Planctomycetes	<->	Ascomycota
Planctomycetes	<->	Planctomycetes
Planctomycetes	<->	Bacteroidetes
Planctomycetes	<->	TM7
Planctomycetes	<->	Proteobacteria
Planctomycetes	<->	Actinobacteria
Planctomycetes	<->	Planctomycetes
Planctomycetes	<->	Planctomycetes
Planctomycetes	<->	Planctomycetes
Planctomycetes	<->	Amoebozoa
Planctomycetes	<->	Opisthokonta
Planctomycetes	<->	Ascomycota
Planctomycetes	<->	Basidiomycota
Planctomycetes	<->	Basidiomycota
Verrucomicrobia	<->	SAR
Verrucomicrobia	<->	Ascomycota
Actinobacteria	<->	Chloroflexi
Actinobacteria	<->	Actinobacteria
Actinobacteria	<->	Actinobacteria
Actinobacteria	<->	Planctomycetes
Actinobacteria	<->	Bacteroidetes
Actinobacteria	<->	Proteobacteria
Actinobacteria	<->	Bacteroidetes
Actinobacteria	<->	Archaeplastida
Actinobacteria	<->	Opisthokonta
Actinobacteria	<->	Ascomycota
Actinobacteria	<->	Ascomycota
Actinobacteria	<->	Ascomycota
Actinobacteria	<->	Basidiomycota
Chloroflexi	<->	Planctomycetes
Chloroflexi	<->	Acidobacteria
Chloroflexi	<->	Actinobacteria
Chloroflexi	<->	Verrucomicrobia
Chloroflexi	<->	Verrucomicrobia
Planctomycetes	<->	Bacteroidetes
Planctomycetes	<->	TM7
Planctomycetes	<->	Proteobacteria
Planctomycetes	<->	Actinobacteria
Planctomycetes	<->	Planctomycetes
Planctomycetes	<->	Planctomycetes
Planctomycetes	<->	Planctomycetes
Planctomycetes	<->	Amoebozoa
Planctomycetes	<->	Opisthokonta
Planctomycetes	<->	Ascomycota
Planctomycetes	<->	Basidiomycota
Planctomycetes	<->	Basidiomycota
Planctomycetes	<->	FBP
Planctomycetes	<->	Bacteroidetes
Planctomycetes	<->	Chloroflexi
Planctomycetes	<->	Verrucomicrobia
Planctomycetes	<->	Planctomycetes
Planctomycetes	<->	Actinobacteria
Planctomycetes	<->	SAR
Planctomycetes	<->	Acidobacteria
Planctomycetes	<->	Actinobacteria
Planctomycetes	<->	Verrucomicrobia
Planctomycetes	<->	Verrucomicrobia
FBP	<->	Bacteroidetes
FBP	<->	Chloroflexi
FBP	<->	Verrucomicrobia
FBP	<->	Planctomycetes
FBP	<->	Actinobacteria
FBP	<->	SAR
Bacteroidetes	<->	Chloroflexi
Bacteroidetes	<->	Verrucomicrobia
Bacteroidetes	<->	Planctomycetes
Bacteroidetes	<->	Actinobacteria
Bacteroidetes	<->	SAR
Proteobacteria	<->	Planctomycetes
TM7	<->	TM7
TM7	<->	Bacteroidetes
TM7	<->	TM7
TM7	<->	Planctomycetes
TM7	<->	Archaeplastida
TM7	<->	Archaeplastida
TM7	<->	SAR
TM7	<->	SAR
TM7	<->	Ascomycota
TM7	<->	Ascomycota
TM7	<->	Ascomycota
Chloroflexi	<->	Bacteroidetes
Chloroflexi	<->	Actinobacteria
Chloroflexi	<->	Actinobacteria
Chloroflexi	<->	Planctomycetes
Chloroflexi	<->	Bacteroidetes
Chloroflexi	<->	Proteobacteria
Chloroflexi	<->	Bacteroidetes
Chloroflexi	<->	Archaeplastida
Chloroflexi	<->	Opisthokonta
Chloroflexi	<->	Ascomycota
Chloroflexi	<->	Ascomycota
Chloroflexi	<->	Ascomycota
Chloroflexi	<->	Basidiomycota
Proteobacteria	<->	Proteobacteria
Proteobacteria	<->	Planctomycetes
Proteobacteria	<->	Ascomycota
Proteobacteria	<->	Ascomycota
FBP	<->	Bacteroidetes
FBP	<->	Proteobacteria
FBP	<->	Archaeplastida
FBP	<->	SAR
Chloroflexi	<->	Verrucomicrobia
Chloroflexi	<->	Planctomycetes
Chloroflexi	<->	Actinobacteria
Chloroflexi	<->	SAR
Acidobacteria	<->	Bacteroidetes
Acidobacteria	<->	[Thermi]
Armatimonadetes	<->	Bacteroidetes
Actinobacteria	<->	Planctomycetes
Proteobacteria	<->	Verrucomicrobia
Chloroflexi	<->	Planctomycetes
Chloroflexi	<->	Actinobacteria
Chloroflexi	<->	Ascomycota
Chloroflexi	<->	Ascomycota
Planctomycetes	<->	TM7
Planctomycetes	<->	TM7
Planctomycetes	<->	Verrucomicrobia
Planctomycetes	<->	Chloroflexi
Planctomycetes	<->	SAR
Planctomycetes	<->	Basidiomycota
Bacteroidetes	<->	Proteobacteria
Bacteroidetes	<->	Ascomycota
Proteobacteria	<->	Actinobacteria
Planctomycetes	<->	Planctomycetes
Planctomycetes	<->	Actinobacteria
Acidobacteria	<->	Verrucomicrobia
Proteobacteria	<->	Verrucomicrobia
Verrucomicrobia	<->	Actinobacteria
Actinobacteria	<->	Actinobacteria
Actinobacteria	<->	Planctomycetes
Actinobacteria	<->	Bacteroidetes
Actinobacteria	<->	Proteobacteria
Actinobacteria	<->	Bacteroidetes
Actinobacteria	<->	Archaeplastida
Actinobacteria	<->	Opisthokonta
Actinobacteria	<->	Ascomycota
Actinobacteria	<->	Ascomycota
Actinobacteria	<->	Ascomycota
Actinobacteria	<->	Basidiomycota
TM7	<->	Planctomycetes
Acidobacteria	<->	Actinobacteria
Acidobacteria	<->	Verrucomicrobia
Acidobacteria	<->	Verrucomicrobia
Actinobacteria	<->	Verrucomicrobia
Actinobacteria	<->	Verrucomicrobia
Planctomycetes	<->	Planctomycetes
Bacteroidetes	<->	[Thermi]
Verrucomicrobia	<->	Chloroflexi
Verrucomicrobia	<->	SAR
Verrucomicrobia	<->	Basidiomycota
Actinobacteria	<->	Acidobacteria
Actinobacteria	<->	Acidobacteria
Actinobacteria	<->	Verrucomicrobia
Actinobacteria	<->	Ascomycota
Bacteroidetes	<->	TM7
Bacteroidetes	<->	Proteobacteria
Bacteroidetes	<->	Actinobacteria
Bacteroidetes	<->	Planctomycetes
Bacteroidetes	<->	Planctomycetes
Bacteroidetes	<->	Planctomycetes
Bacteroidetes	<->	Amoebozoa
Bacteroidetes	<->	Opisthokonta
Bacteroidetes	<->	Ascomycota
Bacteroidetes	<->	Basidiomycota
Bacteroidetes	<->	Basidiomycota
Proteobacteria	<->	Planctomycetes
Proteobacteria	<->	Proteobacteria
Proteobacteria	<->	Ascomycota
Proteobacteria	<->	Ascomycota
Proteobacteria	<->	Ascomycota
Verrucomicrobia	<->	Verrucomicrobia
Verrucomicrobia	<->	Planctomycetes
Verrucomicrobia	<->	Actinobacteria
Verrucomicrobia	<->	SAR
Proteobacteria	<->	Gemmatimonadetes
Proteobacteria	<->	Actinobacteria
Proteobacteria	<->	Proteobacteria
Proteobacteria	<->	Proteobacteria
Proteobacteria	<->	Archaeplastida
Proteobacteria	<->	Ascomycota
Acidobacteria	<->	Acidobacteria
Gemmatimonadetes	<->	Actinobacteria
Gemmatimonadetes	<->	Proteobacteria
Gemmatimonadetes	<->	Proteobacteria
Gemmatimonadetes	<->	Archaeplastida
Gemmatimonadetes	<->	Ascomycota
Chloroflexi	<->	SAR
Actinobacteria	<->	Proteobacteria
Actinobacteria	<->	Proteobacteria
Actinobacteria	<->	Archaeplastida
Actinobacteria	<->	Ascomycota
Actinobacteria	<->	Planctomycetes
Actinobacteria	<->	Bacteroidetes
Actinobacteria	<->	Proteobacteria
Actinobacteria	<->	Bacteroidetes
Actinobacteria	<->	Archaeplastida
Actinobacteria	<->	Opisthokonta
Actinobacteria	<->	Ascomycota
Actinobacteria	<->	Ascomycota
Actinobacteria	<->	Ascomycota
Actinobacteria	<->	Basidiomycota
Actinobacteria	<->	Proteobacteria
Planctomycetes	<->	Planctomycetes
Planctomycetes	<->	SAR
Planctomycetes	<->	Bacteroidetes
Planctomycetes	<->	Proteobacteria
Planctomycetes	<->	Bacteroidetes
Planctomycetes	<->	Archaeplastida
Planctomycetes	<->	Opisthokonta
Planctomycetes	<->	Ascomycota
Planctomycetes	<->	Ascomycota
Planctomycetes	<->	Ascomycota
Planctomycetes	<->	Basidiomycota
TM7	<->	Proteobacteria
TM7	<->	Actinobacteria
TM7	<->	Planctomycetes
TM7	<->	Planctomycetes
TM7	<->	Planctomycetes
TM7	<->	Amoebozoa
TM7	<->	Opisthokonta
TM7	<->	Ascomycota
TM7	<->	Basidiomycota
TM7	<->	Basidiomycota
Planctomycetes	<->	Actinobacteria
Planctomycetes	<->	SAR
Planctomycetes	<->	Actinobacteria
Planctomycetes	<->	Ascomycota
Planctomycetes	<->	Ascomycota
Proteobacteria	<->	Archaeplastida
Proteobacteria	<->	Archaeplastida
Proteobacteria	<->	Planctomycetes
Proteobacteria	<->	Ascomycota
Proteobacteria	<->	Ascomycota
Actinobacteria	<->	Planctomycetes
Actinobacteria	<->	SAR
Planctomycetes	<->	Proteobacteria
TM7	<->	Bacteroidetes
TM7	<->	TM7
TM7	<->	Planctomycetes
TM7	<->	Archaeplastida
TM7	<->	Archaeplastida
TM7	<->	SAR
TM7	<->	SAR
TM7	<->	Ascomycota
TM7	<->	Ascomycota
TM7	<->	Ascomycota
Actinobacteria	<->	Ascomycota
Actinobacteria	<->	Ascomycota
Bacteroidetes	<->	Bacteroidetes
Bacteroidetes	<->	Archaeplastida
Bacteroidetes	<->	Archaeplastida
Bacteroidetes	<->	SAR
Bacteroidetes	<->	Ascomycota
Proteobacteria	<->	Actinobacteria
Proteobacteria	<->	Planctomycetes
Proteobacteria	<->	Planctomycetes
Proteobacteria	<->	Planctomycetes
Proteobacteria	<->	Amoebozoa
Proteobacteria	<->	Opisthokonta
Proteobacteria	<->	Ascomycota
Proteobacteria	<->	Basidiomycota
Proteobacteria	<->	Basidiomycota
Bacteroidetes	<->	Proteobacteria
Bacteroidetes	<->	Archaeplastida
Bacteroidetes	<->	SAR
Bacteroidetes	<->	Archaeplastida
Bacteroidetes	<->	Archaeplastida
Bacteroidetes	<->	SAR
Bacteroidetes	<->	Ascomycota
Verrucomicrobia	<->	Planctomycetes
Bacteroidetes	<->	Proteobacteria
Bacteroidetes	<->	Bacteroidetes
Bacteroidetes	<->	Archaeplastida
Bacteroidetes	<->	Opisthokonta
Bacteroidetes	<->	Ascomycota
Bacteroidetes	<->	Ascomycota
Bacteroidetes	<->	Ascomycota
Bacteroidetes	<->	Basidiomycota
Proteobacteria	<->	Planctomycetes
Proteobacteria	<->	Basidiomycota
Actinobacteria	<->	Planctomycetes
Actinobacteria	<->	Planctomycetes
Actinobacteria	<->	Planctomycetes
Actinobacteria	<->	Amoebozoa
Actinobacteria	<->	Opisthokonta
Actinobacteria	<->	Ascomycota
Actinobacteria	<->	Basidiomycota
Actinobacteria	<->	Basidiomycota
Acidobacteria	<->	Acidobacteria
Acidobacteria	<->	Verrucomicrobia
Acidobacteria	<->	Ascomycota
Actinobacteria	<->	Acidobacteria
Acidobacteria	<->	Verrucomicrobia
Acidobacteria	<->	Ascomycota
Proteobacteria	<->	Proteobacteria
Proteobacteria	<->	SAR
Proteobacteria	<->	Bacteroidetes
Proteobacteria	<->	Archaeplastida
Proteobacteria	<->	Opisthokonta
Proteobacteria	<->	Ascomycota
Proteobacteria	<->	Ascomycota
Proteobacteria	<->	Ascomycota
Proteobacteria	<->	Basidiomycota
Planctomycetes	<->	Basidiomycota
Planctomycetes	<->	Planctomycetes
Planctomycetes	<->	Planctomycetes
Planctomycetes	<->	Amoebozoa
Planctomycetes	<->	Opisthokonta
Planctomycetes	<->	Ascomycota
Planctomycetes	<->	Basidiomycota
Planctomycetes	<->	Basidiomycota
TM7	<->	Actinobacteria
Planctomycetes	<->	Ascomycota
Planctomycetes	<->	Ascomycota
Proteobacteria	<->	Ascomycota
Planctomycetes	<->	Bacteroidetes
Proteobacteria	<->	TM7
Proteobacteria	<->	Bacteroidetes
Proteobacteria	<->	Bacteroidetes
Proteobacteria	<->	Amoebozoa
Proteobacteria	<->	Archaeplastida
Proteobacteria	<->	Opisthokonta
Proteobacteria	<->	Ascomycota
Proteobacteria	<->	Ascomycota
Proteobacteria	<->	Ascomycota
Proteobacteria	<->	SAR
TM7	<->	Bacteroidetes
TM7	<->	Bacteroidetes
TM7	<->	Amoebozoa
TM7	<->	Archaeplastida
TM7	<->	Opisthokonta
TM7	<->	Ascomycota
TM7	<->	Ascomycota
TM7	<->	Ascomycota
Bacteroidetes	<->	TM7
Bacteroidetes	<->	Planctomycetes
Bacteroidetes	<->	Archaeplastida
Bacteroidetes	<->	Archaeplastida
Bacteroidetes	<->	SAR
Bacteroidetes	<->	SAR
Bacteroidetes	<->	Ascomycota
Bacteroidetes	<->	Ascomycota
Bacteroidetes	<->	Ascomycota
Planctomycetes	<->	Actinobacteria
Planctomycetes	<->	Amoebozoa
Planctomycetes	<->	Archaeplastida
Planctomycetes	<->	Opisthokonta
Planctomycetes	<->	Ascomycota
Planctomycetes	<->	Ascomycota
Planctomycetes	<->	Ascomycota
Chloroflexi	<->	SAR
Chloroflexi	<->	Basidiomycota
Planctomycetes	<->	SAR
Proteobacteria	<->	Proteobacteria
Proteobacteria	<->	Archaeplastida
Proteobacteria	<->	Ascomycota
Chloroflexi	<->	Amoebozoa
Bacteroidetes	<->	Archaeplastida
Bacteroidetes	<->	Opisthokonta
Bacteroidetes	<->	Ascomycota
Bacteroidetes	<->	Ascomycota
Bacteroidetes	<->	Ascomycota
Bacteroidetes	<->	Basidiomycota
Verrucomicrobia	<->	Ascomycota
Actinobacteria	<->	Planctomycetes
Actinobacteria	<->	Archaeplastida
TM7	<->	TM7
Armatimonadetes	<->	Armatimonadetes
Actinobacteria	<->	Amoebozoa
Actinobacteria	<->	Archaeplastida
Actinobacteria	<->	Opisthokonta
Actinobacteria	<->	Ascomycota
Actinobacteria	<->	Ascomycota
Actinobacteria	<->	Ascomycota
TM7	<->	Planctomycetes
TM7	<->	Archaeplastida
TM7	<->	Archaeplastida
TM7	<->	SAR
TM7	<->	SAR
TM7	<->	Ascomycota
TM7	<->	Ascomycota
TM7	<->	Ascomycota
Planctomycetes	<->	SAR
Planctomycetes	<->	Archaeplastida
Actinobacteria	<->	SAR
Bacteroidetes	<->	Bacteroidetes
Bacteroidetes	<->	Amoebozoa
Bacteroidetes	<->	Archaeplastida
Bacteroidetes	<->	Opisthokonta
Bacteroidetes	<->	Ascomycota
Bacteroidetes	<->	Ascomycota
Bacteroidetes	<->	Ascomycota
Proteobacteria	<->	Archaeplastida
Proteobacteria	<->	Ascomycota
Planctomycetes	<->	Actinobacteria
Planctomycetes	<->	Planctomycetes
Planctomycetes	<->	Amoebozoa
Planctomycetes	<->	Opisthokonta
Planctomycetes	<->	Ascomycota
Planctomycetes	<->	Basidiomycota
Planctomycetes	<->	Basidiomycota
Proteobacteria	<->	Archaeplastida
Proteobacteria	<->	SAR
Bacteroidetes	<->	Amoebozoa
Bacteroidetes	<->	Archaeplastida
Bacteroidetes	<->	Opisthokonta
Bacteroidetes	<->	Ascomycota
Bacteroidetes	<->	Ascomycota
Bacteroidetes	<->	Ascomycota
Proteobacteria	<->	Ascomycota
Planctomycetes	<->	Archaeplastida
Actinobacteria	<->	SAR
Proteobacteria	<->	Ascomycota
Proteobacteria	<->	Zygomycota
Planctomycetes	<->	Amoebozoa
Planctomycetes	<->	Opisthokonta
Planctomycetes	<->	Ascomycota
Planctomycetes	<->	Basidiomycota
Planctomycetes	<->	Basidiomycota
Planctomycetes	<->	Archaeplastida
Planctomycetes	<->	Archaeplastida
Planctomycetes	<->	SAR
Planctomycetes	<->	SAR
Planctomycetes	<->	Ascomycota
Planctomycetes	<->	Ascomycota
Planctomycetes	<->	Ascomycota
Amoebozoa	<->	Archaeplastida
Amoebozoa	<->	Opisthokonta
Amoebozoa	<->	Ascomycota
Amoebozoa	<->	Ascomycota
Amoebozoa	<->	Ascomycota
Amoebozoa	<->	Opisthokonta
Amoebozoa	<->	Ascomycota
Amoebozoa	<->	Basidiomycota
Amoebozoa	<->	Basidiomycota
Amoebozoa	<->	Archaeplastida
Amoebozoa	<->	Opisthokonta
Amoebozoa	<->	Ascomycota
Amoebozoa	<->	Ascomycota
Amoebozoa	<->	Ascomycota
Archaeplastida	<->	Ascomycota
Archaeplastida	<->	Archaeplastida
Archaeplastida	<->	SAR
Archaeplastida	<->	Opisthokonta
Archaeplastida	<->	SAR
Archaeplastida	<->	SAR
Archaeplastida	<->	Ascomycota
Archaeplastida	<->	Opisthokonta
Archaeplastida	<->	Ascomycota
Archaeplastida	<->	Ascomycota
Archaeplastida	<->	Ascomycota
Archaeplastida	<->	Archaeplastida
Archaeplastida	<->	SAR
Archaeplastida	<->	Ascomycota
Archaeplastida	<->	Opisthokonta
Archaeplastida	<->	Ascomycota
Archaeplastida	<->	Ascomycota
Archaeplastida	<->	Ascomycota
Archaeplastida	<->	Basidiomycota
Archaeplastida	<->	Archaeplastida
Archaeplastida	<->	SAR
Archaeplastida	<->	SAR
Archaeplastida	<->	Ascomycota
Archaeplastida	<->	Ascomycota
Archaeplastida	<->	Ascomycota
Archaeplastida	<->	Ascomycota
Archaeplastida	<->	Archaeplastida
Archaeplastida	<->	Opisthokonta
Archaeplastida	<->	Ascomycota
Archaeplastida	<->	Ascomycota
Archaeplastida	<->	Ascomycota
Archaeplastida	<->	SAR
Archaeplastida	<->	Ascomycota
Archaeplastida	<->	SAR
Archaeplastida	<->	SAR
Archaeplastida	<->	Ascomycota
Archaeplastida	<->	Ascomycota
Archaeplastida	<->	Ascomycota
Opisthokonta	<->	Ascomycota
Opisthokonta	<->	Ascomycota
Opisthokonta	<->	Ascomycota
Opisthokonta	<->	Ascomycota
[truncated: 74 more rows]

## Sheet: Suppl Tab 3
Suppl Table 3. Observed co-occurences in neighboring sand resolved on phylum level for all domains; extended Information to Figure 8.
OTU1		OTU2		Sum OTU1+OTU2
Cyanobacteria	<->	Proteobacteria		Bacteroidetes	161
Cyanobacteria	<->	SAR		Archaeplastida	147
Cyanobacteria	<->	Cyanobacteria		Proteobacteria	144
Cyanobacteria	<->	Proteobacteria		Cyanobacteria	98
Cyanobacteria	<->	Planctomycetes		Ascomycota	60
Cyanobacteria	<->	TM7		SAR	57
Cyanobacteria	<->	Archaeplastida		Verrucomicrobia	57
Cyanobacteria	<->	Proteobacteria		Planctomycetes	54
Cyanobacteria	<->	Planctomycetes		Actinobacteria	47
Cyanobacteria	<->	TM7		Firmicutes	38
Cyanobacteria	<->	Archaeplastida		Acidobacteria	26
Cyanobacteria	<->	SAR		TM7	24
Cyanobacteria	<->	Cyanobacteria		Opisthokonta	23
Cyanobacteria	<->	Cyanobacteria		Chloroflexi	21
Cyanobacteria	<->	Cyanobacteria		Armatimonadetes	18
Cyanobacteria	<->	Bacteroidetes		Gemmatimonadetes	14
Cyanobacteria	<->	Proteobacteria		Basidiomycota	10
Cyanobacteria	<->	Proteobacteria		[Thermi]	4
Cyanobacteria	<->	Bacteroidetes		Chlamydiae	4
Cyanobacteria	<->	Cyanobacteria		Elusimicrobia	2
Cyanobacteria	<->	Proteobacteria		FBP	2
Cyanobacteria	<->	Planctomycetes		Chytridiomycota	1
Cyanobacteria	<->	Cyanobacteria
Cyanobacteria	<->	Basidiomycota
Cyanobacteria	<->	Bacteroidetes
Cyanobacteria	<->	Cyanobacteria
Cyanobacteria	<->	Cyanobacteria
Cyanobacteria	<->	Bacteroidetes
Cyanobacteria	<->	Proteobacteria
Cyanobacteria	<->	Proteobacteria
Cyanobacteria	<->	Bacteroidetes
Cyanobacteria	<->	Proteobacteria
Cyanobacteria	<->	Verrucomicrobia
Cyanobacteria	<->	Verrucomicrobia
Cyanobacteria	<->	Actinobacteria
Cyanobacteria	<->	Proteobacteria
Cyanobacteria	<->	Archaeplastida
Cyanobacteria	<->	Archaeplastida
Cyanobacteria	<->	Archaeplastida
Cyanobacteria	<->	SAR
Cyanobacteria	<->	SAR
Cyanobacteria	<->	Ascomycota
Cyanobacteria	<->	Chlamydiae
Cyanobacteria	<->	Gemmatimonadetes
Cyanobacteria	<->	Bacteroidetes
Cyanobacteria	<->	Verrucomicrobia
Cyanobacteria	<->	Basidiomycota
Cyanobacteria	<->	Cyanobacteria
Cyanobacteria	<->	Bacteroidetes
Cyanobacteria	<->	Proteobacteria
Cyanobacteria	<->	Proteobacteria
Cyanobacteria	<->	Bacteroidetes
Cyanobacteria	<->	Bacteroidetes
Cyanobacteria	<->	Gemmatimonadetes
Cyanobacteria	<->	Verrucomicrobia
Cyanobacteria	<->	Opisthokonta
Cyanobacteria	<->	Ascomycota
Cyanobacteria	<->	Bacteroidetes
Cyanobacteria	<->	Proteobacteria
Cyanobacteria	<->	Proteobacteria
Cyanobacteria	<->	Bacteroidetes
Cyanobacteria	<->	Actinobacteria
Cyanobacteria	<->	Planctomycetes
Cyanobacteria	<->	Bacteroidetes
Cyanobacteria	<->	SAR
Cyanobacteria	<->	Firmicutes
Cyanobacteria	<->	Firmicutes
Cyanobacteria	<->	Firmicutes
Cyanobacteria	<->	Bacteroidetes
Cyanobacteria	<->	Acidobacteria
Cyanobacteria	<->	TM7
Cyanobacteria	<->	Bacteroidetes
Cyanobacteria	<->	Bacteroidetes
Cyanobacteria	<->	Bacteroidetes
Cyanobacteria	<->	Opisthokonta
Cyanobacteria	<->	SAR
Cyanobacteria	<->	Ascomycota
Cyanobacteria	<->	Proteobacteria
Cyanobacteria	<->	Proteobacteria
Cyanobacteria	<->	Bacteroidetes
Cyanobacteria	<->	Bacteroidetes
Cyanobacteria	<->	Bacteroidetes
Cyanobacteria	<->	Proteobacteria
Cyanobacteria	<->	Archaeplastida
Cyanobacteria	<->	Archaeplastida
Cyanobacteria	<->	Archaeplastida
Cyanobacteria	<->	Archaeplastida
Cyanobacteria	<->	Ascomycota
Cyanobacteria	<->	TM7
Bacteroidetes	<->	Planctomycetes
Actinobacteria	<->	Planctomycetes
Actinobacteria	<->	Bacteroidetes
Proteobacteria	<->	Planctomycetes
Proteobacteria	<->	TM7
Proteobacteria	<->	Archaeplastida
Bacteroidetes	<->	Proteobacteria
Bacteroidetes	<->	Verrucomicrobia
Proteobacteria	<->	Bacteroidetes
Firmicutes	<->	Firmicutes
Firmicutes	<->	Firmicutes
Firmicutes	<->	Bacteroidetes
Firmicutes	<->	Acidobacteria
Firmicutes	<->	TM7
Firmicutes	<->	Bacteroidetes
Firmicutes	<->	Bacteroidetes
Firmicutes	<->	Bacteroidetes
Firmicutes	<->	Opisthokonta
Firmicutes	<->	SAR
Proteobacteria	<->	Proteobacteria
Proteobacteria	<->	Bacteroidetes
Proteobacteria	<->	Bacteroidetes
Proteobacteria	<->	Bacteroidetes
Proteobacteria	<->	Proteobacteria
Proteobacteria	<->	Archaeplastida
Proteobacteria	<->	Archaeplastida
Proteobacteria	<->	Archaeplastida
Proteobacteria	<->	Archaeplastida
Proteobacteria	<->	Ascomycota
Actinobacteria	<->	Proteobacteria
Actinobacteria	<->	Armatimonadetes
Actinobacteria	<->	Armatimonadetes
Actinobacteria	<->	Armatimonadetes
Actinobacteria	<->	SAR
Bacteroidetes	<->	Proteobacteria
Bacteroidetes	<->	Planctomycetes
Bacteroidetes	<->	Planctomycetes
Proteobacteria	<->	Proteobacteria
Proteobacteria	<->	Proteobacteria
Proteobacteria	<->	Acidobacteria
Proteobacteria	<->	Armatimonadetes
TM7	<->	Verrucomicrobia
Firmicutes	<->	Firmicutes
Firmicutes	<->	Bacteroidetes
Firmicutes	<->	Acidobacteria
Firmicutes	<->	TM7
Firmicutes	<->	Bacteroidetes
Firmicutes	<->	Bacteroidetes
Firmicutes	<->	Bacteroidetes
Firmicutes	<->	Opisthokonta
Firmicutes	<->	SAR
Proteobacteria	<->	Bacteroidetes
Proteobacteria	<->	Bacteroidetes
Proteobacteria	<->	Bacteroidetes
Proteobacteria	<->	Proteobacteria
Proteobacteria	<->	Archaeplastida
Proteobacteria	<->	Archaeplastida
Proteobacteria	<->	Archaeplastida
Proteobacteria	<->	Archaeplastida
Proteobacteria	<->	Ascomycota
Actinobacteria	<->	Ascomycota
Bacteroidetes	<->	Proteobacteria
Bacteroidetes	<->	SAR
Proteobacteria	<->	Acidobacteria
Proteobacteria	<->	Archaeplastida
Proteobacteria	<->	Planctomycetes
Bacteroidetes	<->	Bacteroidetes
Actinobacteria	<->	Gemmatimonadetes
Firmicutes	<->	Bacteroidetes
Firmicutes	<->	Acidobacteria
Firmicutes	<->	TM7
Firmicutes	<->	Bacteroidetes
Firmicutes	<->	Bacteroidetes
Firmicutes	<->	Bacteroidetes
Firmicutes	<->	Opisthokonta
Firmicutes	<->	SAR
Proteobacteria	<->	Proteobacteria
Proteobacteria	<->	Acidobacteria
Actinobacteria	<->	Chloroflexi
Actinobacteria	<->	Planctomycetes
Actinobacteria	<->	Acidobacteria
Actinobacteria	<->	Proteobacteria
Actinobacteria	<->	Archaeplastida
Actinobacteria	<->	Archaeplastida
Actinobacteria	<->	Archaeplastida
Actinobacteria	<->	Ascomycota
Actinobacteria	<->	Ascomycota
Bacteroidetes	<->	Verrucomicrobia
Bacteroidetes	<->	Proteobacteria
Bacteroidetes	<->	Proteobacteria
Bacteroidetes	<->	Bacteroidetes
Bacteroidetes	<->	Planctomycetes
Bacteroidetes	<->	Planctomycetes
Bacteroidetes	<->	Basidiomycota
Bacteroidetes	<->	Bacteroidetes
Bacteroidetes	<->	Proteobacteria
Bacteroidetes	<->	Actinobacteria
Bacteroidetes	<->	Proteobacteria
Chloroflexi	<->	Chloroflexi
Verrucomicrobia	<->	Verrucomicrobia
Proteobacteria	<->	Verrucomicrobia
Proteobacteria	<->	Verrucomicrobia
Proteobacteria	<->	Actinobacteria
Proteobacteria	<->	Proteobacteria
Proteobacteria	<->	Archaeplastida
Proteobacteria	<->	Archaeplastida
Proteobacteria	<->	Archaeplastida
Proteobacteria	<->	SAR
Proteobacteria	<->	SAR
Proteobacteria	<->	Ascomycota
[Thermi]	<->	Chloroflexi
[Thermi]	<->	[Thermi]
Proteobacteria	<->	Actinobacteria
Proteobacteria	<->	TM7
Bacteroidetes	<->	Acidobacteria
Bacteroidetes	<->	TM7
Bacteroidetes	<->	Bacteroidetes
Bacteroidetes	<->	Bacteroidetes
Bacteroidetes	<->	Bacteroidetes
Bacteroidetes	<->	Opisthokonta
Bacteroidetes	<->	SAR
Proteobacteria	<->	Armatimonadetes
Proteobacteria	<->	Armatimonadetes
Proteobacteria	<->	Armatimonadetes
Actinobacteria	<->	TM7
Actinobacteria	<->	Proteobacteria
Proteobacteria	<->	Proteobacteria
Proteobacteria	<->	Bacteroidetes
Actinobacteria	<->	TM7
Armatimonadetes	<->	Planctomycetes
Proteobacteria	<->	Verrucomicrobia
Proteobacteria	<->	Planctomycetes
Proteobacteria	<->	Opisthokonta
Verrucomicrobia	<->	Bacteroidetes
Bacteroidetes	<->	Bacteroidetes
Bacteroidetes	<->	Armatimonadetes
Bacteroidetes	<->	Armatimonadetes
Actinobacteria	<->	Planctomycetes
Actinobacteria	<->	Archaeplastida
Bacteroidetes	<->	Proteobacteria
Planctomycetes	<->	Planctomycetes
Planctomycetes	<->	Basidiomycota
FBP	<->	TM7
Bacteroidetes	<->	Actinobacteria
Proteobacteria	<->	Planctomycetes
Verrucomicrobia	<->	Actinobacteria
Bacteroidetes	<->	Chloroflexi
Bacteroidetes	<->	Planctomycetes
Bacteroidetes	<->	Gemmatimonadetes
Bacteroidetes	<->	Bacteroidetes
Bacteroidetes	<->	Ascomycota
Proteobacteria	<->	Chloroflexi
Proteobacteria	<->	Bacteroidetes
Planctomycetes	<->	Verrucomicrobia
Bacteroidetes	<->	Bacteroidetes
Bacteroidetes	<->	Bacteroidetes
Bacteroidetes	<->	Proteobacteria
Bacteroidetes	<->	Archaeplastida
Bacteroidetes	<->	Archaeplastida
Bacteroidetes	<->	Archaeplastida
Bacteroidetes	<->	Archaeplastida
Bacteroidetes	<->	Ascomycota
Verrucomicrobia	<->	Actinobacteria
Bacteroidetes	<->	Bacteroidetes
Bacteroidetes	<->	Proteobacteria
Bacteroidetes	<->	Archaeplastida
Bacteroidetes	<->	Archaeplastida
Bacteroidetes	<->	Archaeplastida
Bacteroidetes	<->	Archaeplastida
Bacteroidetes	<->	Ascomycota
Proteobacteria	<->	Planctomycetes
Proteobacteria	<->	Proteobacteria
Proteobacteria	<->	Ascomycota
Chloroflexi	<->	[Thermi]
Proteobacteria	<->	Acidobacteria
Actinobacteria	<->	Chloroflexi
Planctomycetes	<->	Archaeplastida
Bacteroidetes	<->	Planctomycetes
Verrucomicrobia	<->	Planctomycetes
Proteobacteria	<->	Bacteroidetes
Bacteroidetes	<->	Planctomycetes
Armatimonadetes	<->	Armatimonadetes
Armatimonadetes	<->	Armatimonadetes
Bacteroidetes	<->	Armatimonadetes
Planctomycetes	<->	Bacteroidetes
Chloroflexi	<->	Planctomycetes
Chloroflexi	<->	Gemmatimonadetes
Chloroflexi	<->	Bacteroidetes
Chloroflexi	<->	Ascomycota
Chlamydiae	<->	Gemmatimonadetes
Chlamydiae	<->	Bacteroidetes
Chlamydiae	<->	Verrucomicrobia
Proteobacteria	<->	Verrucomicrobia
Bacteroidetes	<->	Proteobacteria
Bacteroidetes	<->	Archaeplastida
Bacteroidetes	<->	Archaeplastida
Bacteroidetes	<->	Archaeplastida
Bacteroidetes	<->	Archaeplastida
Bacteroidetes	<->	Ascomycota
FBP	<->	Archaeplastida
Proteobacteria	<->	Ascomycota
Gemmatimonadetes	<->	Bacteroidetes
Gemmatimonadetes	<->	Verrucomicrobia
Verrucomicrobia	<->	Planctomycetes
Verrucomicrobia	<->	Opisthokonta
Bacteroidetes	<->	SAR
TM7	<->	Verrucomicrobia
TM7	<->	Planctomycetes
Planctomycetes	<->	Proteobacteria
Verrucomicrobia	<->	Proteobacteria
Verrucomicrobia	<->	Elusimicrobia
Planctomycetes	<->	Gemmatimonadetes
Planctomycetes	<->	Bacteroidetes
Planctomycetes	<->	Ascomycota
Gemmatimonadetes	<->	Bacteroidetes
Gemmatimonadetes	<->	Ascomycota
Proteobacteria	<->	Planctomycetes
Proteobacteria	<->	Planctomycetes
Verrucomicrobia	<->	Bacteroidetes
Bacteroidetes	<->	Gemmatimonadetes
Bacteroidetes	<->	Verrucomicrobia
Bacteroidetes	<->	Opisthokonta
Armatimonadetes	<->	Armatimonadetes
Actinobacteria	<->	Actinobacteria
Gemmatimonadetes	<->	Verrucomicrobia
Gemmatimonadetes	<->	Opisthokonta
Verrucomicrobia	<->	Actinobacteria
Verrucomicrobia	<->	Verrucomicrobia
Verrucomicrobia	<->	Actinobacteria
Verrucomicrobia	<->	Proteobacteria
Verrucomicrobia	<->	Archaeplastida
Verrucomicrobia	<->	Archaeplastida
Verrucomicrobia	<->	Archaeplastida
Verrucomicrobia	<->	SAR
Verrucomicrobia	<->	SAR
Verrucomicrobia	<->	Ascomycota
Bacteroidetes	<->	Verrucomicrobia
Bacteroidetes	<->	Bacteroidetes
Bacteroidetes	<->	Ascomycota
Acidobacteria	<->	TM7
Acidobacteria	<->	Bacteroidetes
Acidobacteria	<->	Bacteroidetes
Acidobacteria	<->	Bacteroidetes
Acidobacteria	<->	Opisthokonta
Acidobacteria	<->	SAR
TM7	<->	Bacteroidetes
TM7	<->	Bacteroidetes
TM7	<->	Bacteroidetes
TM7	<->	Opisthokonta
TM7	<->	SAR
Bacteroidetes	<->	SAR
Chloroflexi	<->	Planctomycetes
Chloroflexi	<->	Acidobacteria
Chloroflexi	<->	Proteobacteria
Chloroflexi	<->	Archaeplastida
Chloroflexi	<->	Archaeplastida
Chloroflexi	<->	Archaeplastida
Chloroflexi	<->	Ascomycota
Chloroflexi	<->	Ascomycota
Bacteroidetes	<->	Verrucomicrobia
Planctomycetes	<->	Bacteroidetes
Proteobacteria	<->	Proteobacteria
Proteobacteria	<->	Archaeplastida
Proteobacteria	<->	Archaeplastida
Proteobacteria	<->	Archaeplastida
Proteobacteria	<->	SAR
Bacteroidetes	<->	Bacteroidetes
Bacteroidetes	<->	Bacteroidetes
Bacteroidetes	<->	Opisthokonta
Bacteroidetes	<->	SAR
Proteobacteria	<->	Archaeplastida
Proteobacteria	<->	Archaeplastida
Proteobacteria	<->	Archaeplastida
Proteobacteria	<->	SAR
Verrucomicrobia	<->	Actinobacteria
Verrucomicrobia	<->	Proteobacteria
Verrucomicrobia	<->	Archaeplastida
Verrucomicrobia	<->	Archaeplastida
Verrucomicrobia	<->	Archaeplastida
Verrucomicrobia	<->	SAR
Verrucomicrobia	<->	SAR
Verrucomicrobia	<->	Ascomycota
Planctomycetes	<->	TM7
Planctomycetes	<->	Archaeplastida
Acidobacteria	<->	Archaeplastida
Bacteroidetes	<->	Planctomycetes
Bacteroidetes	<->	Bacteroidetes
Firmicutes	<->	Verrucomicrobia
Firmicutes	<->	Archaeplastida
Firmicutes	<->	Opisthokonta
Firmicutes	<->	SAR
Firmicutes	<->	Basidiomycota
Chloroflexi	<->	Bacteroidetes
Planctomycetes	<->	Opisthokonta
Actinobacteria	<->	Proteobacteria
Actinobacteria	<->	Archaeplastida
Actinobacteria	<->	Archaeplastida
Actinobacteria	<->	Archaeplastida
Actinobacteria	<->	SAR
Actinobacteria	<->	SAR
Actinobacteria	<->	Ascomycota
Bacteroidetes	<->	Proteobacteria
Bacteroidetes	<->	Bacteroidetes
Bacteroidetes	<->	Opisthokonta
Bacteroidetes	<->	SAR
Bacteroidetes	<->	Opisthokonta
Bacteroidetes	<->	SAR
Proteobacteria	<->	SAR
Planctomycetes	<->	Basidiomycota
Proteobacteria	<->	Elusimicrobia
Proteobacteria	<->	Acidobacteria
Actinobacteria	<->	Actinobacteria
Proteobacteria	<->	Bacteroidetes
Proteobacteria	<->	Archaeplastida
Proteobacteria	<->	Archaeplastida
Proteobacteria	<->	Archaeplastida
Proteobacteria	<->	SAR
Proteobacteria	<->	SAR
Proteobacteria	<->	Ascomycota
Proteobacteria	<->	Archaeplastida
Proteobacteria	<->	Archaeplastida
Proteobacteria	<->	Archaeplastida
Proteobacteria	<->	Archaeplastida
Proteobacteria	<->	Ascomycota
Verrucomicrobia	<->	Planctomycetes
Actinobacteria	<->	Ascomycota
Verrucomicrobia	<->	Bacteroidetes
Planctomycetes	<->	Planctomycetes
Planctomycetes	<->	Acidobacteria
Planctomycetes	<->	Proteobacteria
Planctomycetes	<->	Archaeplastida
Planctomycetes	<->	Archaeplastida
Planctomycetes	<->	Archaeplastida
Planctomycetes	<->	Ascomycota
Planctomycetes	<->	Ascomycota
Verrucomicrobia	<->	Opisthokonta
Bacteroidetes	<->	SAR
Bacteroidetes	<->	Ascomycota
Bacteroidetes	<->	Ascomycota
Acidobacteria	<->	Proteobacteria
Acidobacteria	<->	Archaeplastida
Acidobacteria	<->	Archaeplastida
Acidobacteria	<->	Archaeplastida
Acidobacteria	<->	Ascomycota
Acidobacteria	<->	Ascomycota
Verrucomicrobia	<->	Archaeplastida
Verrucomicrobia	<->	Opisthokonta
Verrucomicrobia	<->	SAR
Verrucomicrobia	<->	Basidiomycota
TM7	<->	Archaeplastida
Proteobacteria	<->	Archaeplastida
Proteobacteria	<->	Archaeplastida
Proteobacteria	<->	Archaeplastida
Proteobacteria	<->	Ascomycota
Proteobacteria	<->	Ascomycota
Proteobacteria	<->	SAR
Armatimonadetes	<->	SAR
Archaeplastida	<->	Archaeplastida
Archaeplastida	<->	Archaeplastida
Archaeplastida	<->	SAR
Archaeplastida	<->	SAR
Archaeplastida	<->	Ascomycota
Archaeplastida	<->	Archaeplastida
Archaeplastida	<->	Archaeplastida
Archaeplastida	<->	SAR
Archaeplastida	<->	Archaeplastida
Archaeplastida	<->	Archaeplastida
Archaeplastida	<->	Ascomycota
Archaeplastida	<->	Archaeplastida
Archaeplastida	<->	Archaeplastida
Archaeplastida	<->	Archaeplastida
Archaeplastida	<->	Ascomycota
Archaeplastida	<->	Opisthokonta
Archaeplastida	<->	SAR
Archaeplastida	<->	Basidiomycota
Archaeplastida	<->	Archaeplastida
Archaeplastida	<->	Archaeplastida
Archaeplastida	<->	Archaeplastida
Archaeplastida	<->	Ascomycota
Archaeplastida	<->	Archaeplastida
Archaeplastida	<->	Archaeplastida
Archaeplastida	<->	Ascomycota
Archaeplastida	<->	Archaeplastida
Archaeplastida	<->	SAR
Archaeplastida	<->	Archaeplastida
Archaeplastida	<->	SAR
Archaeplastida	<->	SAR
Archaeplastida	<->	Ascomycota
Archaeplastida	<->	Archaeplastida
Archaeplastida	<->	Archaeplastida
Archaeplastida	<->	Ascomycota
Archaeplastida	<->	Ascomycota
Archaeplastida	<->	Archaeplastida
Archaeplastida	<->	Ascomycota
Archaeplastida	<->	Ascomycota
Archaeplastida	<->	SAR
Archaeplastida	<->	SAR
Archaeplastida	<->	Ascomycota
Archaeplastida	<->	Archaeplastida
Archaeplastida	<->	Ascomycota
Archaeplastida	<->	Ascomycota
Archaeplastida	<->	Ascomycota
Archaeplastida	<->	Ascomycota
Archaeplastida	<->	Ascomycota
Archaeplastida	<->	SAR
Opisthokonta	<->	SAR
Opisthokonta	<->	SAR
Opisthokonta	<->	Basidiomycota
SAR	<->	Basidiomycota
SAR	<->	SAR
SAR	<->	Ascomycota
SAR	<->	SAR
SAR	<->	Ascomycota
SAR	<->	Ascomycota
Ascomycota	<->	Chytridiomycota
Ascomycota	<->	Ascomycota
Ascomycota	<->	Ascomycota
